# Supplementary material for: Thermophilic endospores associated with migrated thermogenic hydrocarbons in deep Gulf of Mexico marine sediments
Source: ISME J. 2018 Mar 29;12(8):1895–906. doi: 10.1038/s41396-018-0108-y (PMC6052102; doi:10.1038/s41396-018-0108-y)
Supplement: Supplementary file 7 — Supplementary Table S1(XLSX 64 kb) [file 41396_2018_108_MOESM7_ESM.xlsx]

## Sheet: Sheet1
Supplementary Table S1. Marine sediment sample description, thermospore OTU richness, and thermophilic sulfate reduction rates.
Locations	Geologic province	Thermogenic hydrocarbon category	Sampling date	Latitude	Longitude	Water depth	Thermospore OTU richness	Fraction of initial sulfate reduced (%)1
								Replicate 1	Replicate 2	Replicate 3
EGM006	Abyssal Plain	Oil-positive (n=2)	2011-02-07	27.89 N	86.74 W	2937 m	8	39.2487	34.8975	63.3121
EGM007	Abyssal Plain	Oil-positive (n=3)	2011-01-28	27.8 N	86.62 W	2981 m	11	29.9286	11.3604	9.14716
EGM008	Abyssal Plain	Oil-positive (n=3)	2011-01-27	27.52 N	86.18 W	3130 m	7	64.9634	63.2744	42.748
EGM009	Abyssal Plain	Oil-positive (n=3)	2011-01-26	27.47 N	86.11 W	3167 m	11	5.37478	9.29692	8.51189
EGM010	Abyssal Plain	Oil-negative	2011-02-13	26.6 N	87.92 W	2676 m	18	26.0289	72.1336	83.9217
EGM011	Abyssal Plain	Oil-positive (n=2)	2011-02-14	26.55 N	87.83 W	2711 m	10	92.9872	93.3405	0.36483
EGM013	Abyssal Plain	Oil-negative	2011-02-17	26.45 N	86.98 W	2982 m	15	50.6288	43.3945	56.0131
EGM014	Abyssal Plain	Oil-negative	2011-02-11	26.43 N	86.95 W	2953 m	11	96.2624	96.3747	96.5764
EGM016	Abyssal Plain	Oil-positive (n=3)	2011-02-09	26.27 N	86.45 W	3053 m	14	78.2739	68.302	44.3569
EGM018	De Soto Valley	Oil-positive (n=3)	2011-01-31	28.01 N	87.59 W	2650 m	14	96.1059	68.2286	37.0313
EGM019	Abyssal Plain	Oil-positive (n=3)	2011-01-28	27.72 N	86.54 W	2999 m	14	42.57	32.6	45.77
EGM020	Abyssal Plain	Oil-negative	2011-02-14	26.54 N	87.79 W	2677 m	23	24.1176	74.0032	97.9289
EGM021	Abyssal Plain	Oil-negative	2011-02-14	26.61 N	87.74 W	2727 m	21	42.6292	45.309	62.687
EGM022	Abyssal Plain	Oil-negative	2011-02-16	26.51 N	87 W	2960 m	2	-0.045538	4.20908	0
EGM023	Abyssal Plain	Oil-negative	2011-02-17	26.49 N	87 W	2958 m	4	34.3879	0	4.78142
EGM025	Abyssal Plain	Oil-positive (n=2)	2011-02-11	26.32 N	86.88 W	2989 m	18	92.8032	59.0462	56.5396
EGM026	Abyssal Plain	Oil-positive (n=3)	2011-02-14	26.59 N	87.51 W	2796 m	17	63.8677	76.1905	69.944
EGM027	Abyssal Plain	Oil-negative	2011-02-16	26.53 N	87.01 W	2969 m	4	2.13675	0	0
EGM029	Abyssal Plain	Oil-positive (n=3)	2011-01-26	27.43 N	86.01 W	3197 m	10	19.0375	51.8539	15.6691
EGM031	Abyssal Plain	Oil-positive (n=2)	2011-01-27	27.47 N	86.17 W	3146 m	12	39.1	51.33	50.8
EGM032	Abyssal Plain	Oil-positive (n=2)	2011-01-27	27.52 N	86.24 W	3114 m	10	16.35	18.65	9.3
EGM034	Abyssal Plain	Oil-positive (n=3)	2011-02-13	26.58 N	87.99 W	2650 m	13	32.3516	67.7712	33.9367
EGM035	Abyssal Plain	Oil-positive (n=3)	2011-02-14	26.61 N	87.55 W	2763 m	12	86.9805	87.4658	89.8608
EGM036	Abyssal Plain	Oil-positive (n=3)	2011-03-11	26.06 N	86.35 W	3098 m	4	86.1173	24.9775	24.4211
EGM038	Abyssal Plain	Oil-negative	2011-02-15	26.55 N	87.3 W	2899 m	9	-0.0167771	3.72888	10.6628
EGM039	Abyssal Plain	Oil-positive (n=3)	2011-02-15	26.6 N	87.35 W	2838 m	3	87.9518	13.4134	12.3607
EGM040	Abyssal Plain	Oil-negative	2011-02-15	26.52 N	87.29 W	2888 m	15	85.7803	95.0997	85.0894
EGM041	Abyssal Plain	Oil-negative	2011-02-16	26.53 N	87.19 W	2937 m	3	11.941	12.1422	20.3806
EGM042	Abyssal Plain	Oil-negative	2011-02-16	26.55 N	87.12 W	2946 m	5	19.4103	76.1325	22.0162
EGM043	Abyssal Plain	Oil-negative	2011-02-11	26.43 N	86.94 W	2979 m	14	65.1144	74.9722	68.2407
EGM044	Abyssal Plain	Oil-negative	2011-02-12	26.28 N	86.81 W	3002 m	17	66.4234	64.425	44.5706
EGM045	Abyssal Plain	Oil-negative	2011-02-12	26.27 N	86.81 W	3011 m	19	66.4653	59.5238	67.4487
EGM046	Abyssal Plain	Oil-negative	2011-02-12	26.27 N	86.64 W	3017 m	16	100	89.4105	63.6829
EGM051	Abyssal Plain	Oil-positive (n=1)	2011-02-09	26.51 N	86.09 W	3162 m	4	-0.0383478	92.8581	0
EGM053	Abyssal Plain	Oil-positive (n=3)	2011-01-26	27.27 N	85.9 W	3200 m	5	0.0143804	43.568	23.6351
EGM055	Abyssal Plain	Oil-negative	2011-02-15	26.6 N	87.35 W	2841 m	3	-0.00958694	0	0
EGM056	Abyssal Plain	Oil-positive (n=2)	2011-02-07	27.9 N	86.76 W	2924 m	4	1.29534	0.0455373	0
EGM057	Abyssal Plain	Oil-negative	2011-02-09	26.55 N	86.12 W	3167 m	6	18.1603	0	11.5726
EGM060	Abyssal Plain	Oil-positive (n=3)	2011-02-11	26.49 N	86.68 W	3062 m	12	63.6492	0	43.9856
EGM064	Abyssal Plain	Oil-negative	2011-03-01	26.66 N	85.4 W	3265 m	6	-0.0311576	0.141212	0
EGM065	De Soto Valley	Oil-positive (n=3)	2011-02-01	28.2 N	87.44 W	2581 m	7	3.16484	25.6471	49.8158
EGM073	Abyssal Plain	Oil-positive (n=3)	2011-02-14	26.62 N	87.48 W	2794 m	19	24.5415	85.7187	48.2889
EGM075	Abyssal Plain	Oil-positive (n=3)	2011-03-04	25.15 N	85.03 W	3327 m	5	56.534	36.9226	15.2107
EGM076	Abyssal Plain	Oil-positive (n=2)	2011-01-29	27.43 N	87.41 W	2914 m	11	64.4947	50.5115	61.0236
EGM080	Abyssal Plain	Oil-positive (n=3)	2011-03-03	25.52 N	85.15 W	3301 m	3	87.6318	96.0779	94.8138
EGM081	Abyssal Plain	Oil-positive (n=3)	2011-02-18	26.78 N	86.96 W	2917 m	7	77.1519	91.7978	0
EGM083	Abyssal Plain	Oil-positive (n=2)	2011-02-17	26.59 N	86.99 W	2914 m	13	93.0854	18.4529	1.08525
EGM085	Abyssal Plain	Oil-positive (n=3)	2011-02-12	26.24 N	86.61 W	3012 m	16	68.9926	76.676	73.3394
EGM089	Abyssal Plain	Oil-negative	2011-03-01	26.72 N	85.32 W	3263 m	13	29.9202	44.3959	42.3729
EGM098	De Soto Valley	Oil-positive (n=2)	2011-01-21	28.64 N	87.15 W	919 m	5	1.34771	1.34771	0
EGM101	De Soto Valley	Oil-negative	2011-02-01	28.09 N	87.02 W	2784 m	11	72.6635	22.7305	0
EGM102	West Florida Shelf	Oil-negative	2011-01-24	27.59 N	85.38 W	846 m	5	-0.0383478	1.89394	0.673854
EGM103	West Florida Shelf	Oil-negative	2011-01-24	27.61 N	85.3 W	740 m	7	0	3.09789	0.623441
EGM104	West Florida Shelf	Oil-negative	2011-01-24	27.6 N	85.08 W	448 m	10	-0.045538	43.6397	33.3877
EGM105	West Florida Shelf	Oil-negative	2011-01-25	27.51 N	85.15 W	640 m	6	33.2592	0	0
EGM106	Mississippi Canyon	Oil-positive (n=1)	2011-01-06	28.3 N	89.95 W	151 m	30	60.6672	87.7168	58.5309
EGM107	Mississippi Canyon	Oil-positive (n=2)	2011-01-06	28.28 N	89.95 W	192 m	19	33.2158	55.8548	20.9555
EGM108	West Florida Shelf	Oil-negative	2011-01-23	27.84 N	86 W	2977 m	2	-0.045538	17.9082	34.9075
EGM109	West Florida Shelf	Oil-negative	2011-01-23	27.89 N	85.91 W	1284 m	5	4.28639	6.5625	13.7512
EGM110	Mississippi Canyon	Oil-positive (n=2)	2011-01-08	28.85 N	88.49 W	915 m	6	76.8136	0	28.6768
EGM111	Mississippi Canyon	Oil-negative	2011-01-08	28.68 N	88.44 W	1364 m	20	94.6477	56.7984	35.0672
EGM112	Mississippi Canyon	Oil-positive (n=3)	2011-01-08	28.64 N	88.43 W	1373 m	10	23.3593	0.0455373	15.923
EGM113	Mississippi Canyon	Oil-positive (n=3)	2011-01-07	28.59 N	89.53 W	132 m	4	0.267237	0.0455373	0
EGM114	Mississippi Canyon	Oil-positive (n=2)	2011-01-06	28.4 N	89.8 W	299 m	15	52.3649	77.2804	0
EGM115	Mississippi Canyon	Oil-positive (n=2)	2011-01-07	28.4 N	89.21 W	638 m	26	80.8888	89.9316	94.0445
EGM117	Mississippi Canyon	Oil-positive (n=2)	2011-01-07	28.25 N	88.93 W	1307 m	13	83.4635	35.757	57.1159
EGM118	Mississippi Canyon	Oil-positive (n=3)	2011-01-07	28.22 N	89.15 W	1055 m	18	28.9532	27.845	19.9019
EGM119	Mississippi Canyon	Oil-positive (n=3)	2011-01-08	28.33 N	88.08 W	2102 m	9	26.8636	31.9635	69.0418
EGM120	De Soto Valley	Oil-positive (n=2)	2011-01-21	28.73 N	87.42 W	1406 m	10	56.2443	0.0455373	37.7818
EGM121	De Soto Valley	Oil-positive (n=2)	2011-01-21	28.74 N	87.41 W	1382 m	13	50.522	1.59689	65.8942
EGM122	De Soto Valley	Oil-positive (n=2)	2011-01-20	28.76 N	87.41 W	1377 m	8	0.0876424	0	0.99438
EGM123	De Soto Valley	Oil-positive (n=2)	2011-02-01	28.21 N	87.36 W	2645 m	9	40.8511	0.0455373	1.53846
EGM124	De Soto Valley	Oil-positive (n=2)	2011-01-21	28.69 N	87.11 W	853 m	16	31.3342	50.7233	2.34375
EGM131	West Florida Shelf	Oil-negative	2011-01-22	28.72 N	86.47 W	428 m	3	3.83632	0.0455373	0
EGM132	Abyssal Plain	Oil-negative	2011-01-25	27.33 N	85.78 W	3218 m	2	0.376465	5.32717	0.964561
EGM133	West Florida Shelf	Oil-negative	2011-01-24	28.01 N	85.71 W	714 m	3	0.289687	3.64176	3.37363
EGM135	West Florida Shelf	Oil-negative	2011-01-25	27.17 N	85.15 W	989 m	5	31.0647	9.54357	0.495272
EGM136	West Florida Shelf	Oil-negative	2011-01-24	27.89 N	85.1 W	373 m	6	2.71318	0.0455373	1.07375
EGM137	Abyssal Plain	Oil-positive (n=3)	2011-03-03	25.68 N	84.92 W	3326 m	13	71.1627	77.4986	71.7137
EGM138	West Florida Shelf	Oil-negative	2011-01-24	27.83 N	84.86 W	245 m	3	28.7532	0	0
EGM140	West Florida Shelf	Oil-negative	2011-01-22	28.33 N	86.58 W	756 m	6	14.915	3.29324	12.4232
EGM147	Abyssal Plain	Oil-positive (n=3)	2011-02-07	27.91 N	86.75 W	2929 m	18	28.7171	11.357	16.8511
EGM148	West Florida Shelf	Oil-negative	2011-01-24	27.83 N	85.76 W	1161 m	5	34.6491	0	0
EGM150	Abyssal Plain	Oil-positive (n=3)	2011-02-18	26.94 N	86.83 W	2958 m	10	85.1689	79.5046	68.7685
EGM151	Abyssal Plain	Oil-positive (n=3)	2011-02-08	27.06 N	86.83 W	2994 m	10	23.0179	65.4145	36.445
EGM152	Abyssal Plain	Oil-positive (n=3)	2011-02-18	26.89 N	86.98 W	2902 m	14	66.4653	63.3188	65.309
EGM153	Abyssal Plain	Oil-positive (n=3)	2011-02-18	26.91 N	86.92 W	2946 m	11	4.80816	0	0
EGM155	Abyssal Plain	Oil-positive (n=3)	2011-02-15	26.59 N	87.34 W	2857 m	3	-0.00958694	0.77993	95.373
EGM156	Abyssal Plain	Oil-positive (n=3)	2011-01-26	27.25 N	86.19 W	3187 m	1	3.5381	0	5.74213
EGM157	Abyssal Plain	Oil-positive (n=3)	2011-02-12	26.33 N	87.07 W	3020 m	14	60.4027	42.4286	55.7905
EGM158	Abyssal Plain	Oil-positive (n=3)	2011-02-08	26.99 N	86.77 W	2982 m	5	68.9502	5.0664	0
EGM159	Abyssal Plain	Oil-positive (n=3)	2011-02-08	26.83 N	86.64 W	3085 m	3	0.0915332	0.965517	0
EGM160	Abyssal Plain	Oil-positive (n=3)	2011-02-09	26.79 N	86.48 W	3116 m	5	51.8371	47.9882	66.6828
EGM166	West Florida Shelf	Oil-negative	2011-03-03	25.38 N	84.63 W	1581 m	6	8.22048	0	5.94044
EGM168	Abyssal Plain	Oil-positive (n=3)	2011-03-02	25.96 N	85.48 W	3263 m	15	79.624	39.6715	89.4228
EGM169	Abyssal Plain	Oil-positive (n=3)	2011-03-01	26.38 N	85.19 W	3294 m	20	61.8959	57.8933	80.1965
EGM176	Abyssal Plain	Oil-positive (n=3)	2011-03-04	25.1 N	84.81 W	3377 m	18	53.5862	50.293	75.5969
EGM179	Abyssal Plain	Oil-positive (n=2)	2011-03-04	25.03 N	84.67 W	3374 m	2	-0.0239674	0	7.09365
EGM185	Mississippi Canyon	Oil-positive (n=2)	2011-01-09	28.21 N	87.93 W	2252 m	6	7.17489	10.8455	9.9118
EGM186	De Soto Valley	Oil-positive (n=2)	2011-01-10	28.26 N	87.68 W	2446 m	14	10.1764	27.1261	29.3255
EGM187	De Soto Valley	Oil-positive (n=2)	2011-01-10	28.17 N	87.65 W	2542 m	10	-0.0167771	0.61296	0
EGM189	De Soto Valley	Oil-positive (n=3)	2011-01-09	28.03 N	87.69 W	2645 m	3	73.9898	56.7001	8.28264
EGM194	Abyssal Plain	Oil-positive (n=3)	2011-02-28	26.82 N	85.35 W	3261 m	10	11.8538	87.6332	77.9981
EGM195	Abyssal Plain	Oil-positive (n=1)	2011-02-28	26.84 N	85.27 W	3275 m	5	1.19114	0.0455373	3.24622
EGM199	De Soto Valley	Oil-positive (n=3)	2011-01-11	28.36 N	87.37 W	2564 m	4	6.52952	18.1478	11.0264
EGM202	De Soto Valley	Oil-positive (n=2)	2011-01-11	28.26 N	87.13 W	2709 m	0	0	2.64201	0
EGM204	De Soto Valley	Oil-negative	2011-01-21	28.74 N	87.48 W	1590 m	9	-0.0311576	0	38.69
EGM205	De Soto Valley	Oil-negative	2011-01-08	28.61 N	87.9 W	2271 m	17	0.357444	0	0
EGM208	De Soto Valley	Oil-negative	2011-01-21	28.71 N	87.69 W	2293 m	9	-0.0239674	5.68666	1.44217
EGM209	De Soto Valley	Oil-positive (n=3)	2011-01-10	28.1 N	87.7 W	2575 m	4	9.375	28.4911	12.9622
EGM210	De Soto Valley	Oil-positive (n=3)	2011-01-10	28.38 N	87.64 W	2482 m	5	4.37358	3.7054	0
1Fraction of initial sulfate reduced (%) = (C0d - C14d / C0d) x 100; C = Concentration in mM
