# Supplementary material for: Thermophilic endospores associated with migrated thermogenic hydrocarbons in deep Gulf of Mexico marine sediments
Source: ISME J. 2018 Mar 29;12(8):1895–906. doi: 10.1038/s41396-018-0108-y (PMC6052102; doi:10.1038/s41396-018-0108-y)
Supplement: Supplementary file 8 — Supplementary Table S2(XLSX 53 kb) [file 41396_2018_108_MOESM8_ESM.xlsx]

## Sheet: Sheet1
Supplementary Table S2. Read number, coverage, and alpha diversity of bacterial 16S rRNA gene amplicon libraries of marine sediments before and after pasteurization followed by incubation at 50°C.
Locations	Number of high quality Illumina MiSeq reads			Number of observed OTUs (all seqs)			Number of observed OTUs (5000 seqs per library)			Number of observed OTUs (5000 seqs per library; after removal of OTUs with <0.1% relative abundance)			Good's coverage (all seqs)			Chao1 richness (5000 seqs per library)			ACE richness estimator (5000 seqs per library)			Jackknife richness estimator (5000 seqs per library)			Simpson diversity index (5000 seqs per library)			Shannon diversity index (5000 seqs per library)
	0 d	14d		0 d	14d		0 d	14d		0 d	14d		0 d	14d		0 d	14d		0 d	14d		0 d	14d		0 d	14d		0 d	14d
EGM006	21976	12653		1998	49		858	35		248	9		0.969	0.998		[1395.3 , 1748]	[22.7 , 74.2]		[1914.4 , 2237.4]	[22.7 , 61.4]		[1823.1 , 2358.1]	[21 , 40.4]		[0.013 , 0.017]	[0.573 , 0.612]		[5.56 , 5.68]	[0.81 , 0.89]
EGM007	12265	8141		1977	521		946	320		247	31		0.917	0.959		[1798.1 , 2322.1]	[789.1 , 1450.3]		[2695.8 , 3139.1]	[1784.5 , 2418.9]		[2434.8 , 3177.5]	[1205.7 , 2030.4]		[0.009 , 0.011]	[0.182 , 0.199]		[5.72 , 5.84]	[2.49 , 2.63]
EGM008	23523	6509		2414	29		980	25		263	7		0.962	0.997		[1678 , 2093.5]	[27.3 , 143.1]		[2441.2 , 2831.3]	[90.3 , 253.8]		[2062.4 , 2468.5]	[33.9 , 105.6]		[0.006 , 0.007]	[0.497 , 0.532]		[5.92 , 6.03]	[0.96 , 1.04]
EGM009	115987	9171		2466	299		837	190		255	19		0.997	0.978		[1287.5 , 1591.6]	[239.9 , 437.4]		[1848.4 , 2154.4]	[445.1 , 734.7]		[1600.9 , 1971.3]	[275.2 , 393.2]		[0.014 , 0.018]	[0.162 , 0.173]		[5.58 , 5.7]	[2.18 , 2.29]
EGM010	8098	5513		1027	47		916	45		226	20		0.86	0.996		[1595.4 , 2009.9]	[53.1 , 197]		[2410.8 , 2819.9]	[68.6 , 143.5]		[2003 , 2461.7]	[60 , 128.7]		[0.01 , 0.012]	[0.279 , 0.3]		[5.62 , 5.74]	[1.66 , 1.76]
EGM011	34407	5599		3142	153		1128	143		288	14		0.973	0.982		[1850.3 , 2238.8]	[214 , 508.5]		[2695.8 , 3095.4]	[468.8 , 779.3]		[2243.4 , 2619.5]	[246.3 , 382.8]		[0.004 , 0.004]	[0.266 , 0.29]		[6.25 , 6.35]	[1.77 , 1.87]
EGM013	32951	5623		2250	66		924	57		279	22		0.982	0.994		[1557 , 1959.8]	[61.8 , 159.1]		[2214 , 2573.8]	[75.1 , 136.6]		[4539.3 , 16426.6]	[68.8 , 130]		[0.006 , 0.007]	[0.194 , 0.213]		[5.93 , 6.02]	[2.1 , 2.19]
EGM014	40240	5729		3068	35		1033	46		242	12		0.979	0.995		[1849.7 , 2308.4]	[40.2 , 144.4]		[2903.4 , 3374.1]	[63.6 , 138.7]		[2378.2 , 2959.2]	[41.4 , 83.5]		[0.006 , 0.008]	[0.307 , 0.335]		[5.94 , 6.04]	[1.53 , 1.61]
EGM016	12528	12279		972	61		568	44		150	19		0.975	0.998		[902.6 , 1182.4]	[44.1 , 110.7]		[1421.7 , 1723.7]	[59.8 , 131.1]		[1096.1 , 1362.3]	[43.7 , 71.6]		[0.055 , 0.065]	[0.197 , 0.219]		[4.27 , 4.42]	[2.01 , 2.09]
EGM018	15293	12490		2001	82		989	56		256	18		0.954	0.996		[1634.8 , 2012.7]	[60.7 , 149.8]		[2614.9 , 3018.1]	[67.2 , 187.1]		[2131.3 , 2704.9]	[66.3 , 116.5]		[0.008 , 0.01]	[0.51 , 0.547]		[5.86 , 5.97]	[1.06 , 1.16]
EGM019	51355	5027		3099	92		1020	91		271	14		0.987	0.988		[1850.5 , 2335.3]	[109.5 , 283.8]		[2718.5 , 3147.7]	[121.4 , 328.6]		[2390.9 , 2962.5]	[125.2 , 213.8]		[0.005 , 0.006]	[0.233 , 0.256]		[6.03 , 6.13]	[1.85 , 1.94]
EGM020	10919	8791		2047	105		1127	64		275	29		0.913	0.994		[1867 , 2261.5]	[96.9 , 318.3]		[2836.2 , 3258.8]	[146.9 , 263.9]		[2275.6 , 2669.6]	[106.7 , 188.8]		[0.004 , 0.005]	[0.133 , 0.142]		[6.2 , 6.3]	[2.28 , 2.36]
EGM021	16789	12332		1729	78		776	58		185	24		0.959	0.997		[1352.2 , 1739.7]	[52.5 , 141.6]		[2197.5 , 2607.1]	[89.7 , 184]		[1741.2 , 2241.2]	[54.8 , 97]		[0.018 , 0.021]	[0.163 , 0.179]		[5.15 , 5.28]	[2.15 , 2.23]
EGM022	9712	13062		1689	145		1048	83		242	4		0.882	0.992		[1892.3 , 2361.3]	[99.1 , 289.5]		[3044.5 , 3525.6]	[232.1 , 620.1]		[2272 , 2671.1]	[111.1 , 195]		[0.007 , 0.009]	[0.868 , 0.898]		[5.9 , 6.02]	[0.33 , 0.42]
EGM023	12840	6333		1840	65		905	50		225	5		0.931	0.993		[1634.7 , 2086.2]	[68.9 , 254.8]		[2432 , 2860.3]	[165 , 355.4]		[2955.7 , 6551.9]	[78.8 , 155]		[0.013 , 0.016]	[0.444 , 0.463]		[5.52 , 5.64]	[0.97 , 1.04]
EGM025	59214	10101		2577	79		738	50		225	24		0.988	0.997		[1234.2 , 1599.7]	[70.7 , 243.6]		[1691.8 , 2005.4]	[136.7 , 259.1]		[1626.5 , 2087.6]	[72.6 , 126.6]		[0.011 , 0.013]	[0.211 , 0.23]		[5.35 , 5.46]	[1.98 , 2.08]
EGM026	9437	6798		1149	59		678	47		193	22		0.944	0.996		[1127.6 , 1470.3]	[51.1 , 117.7]		[1679.5 , 2009.6]	[51.2 , 95]		[1619.3 , 2540.6]	[52.1 , 87.4]		[0.019 , 0.023]	[0.301 , 0.329]		[5.08 , 5.2]	[1.67 , 1.77]
EGM027	14407	6655		1962	139		878	117		223	10		0.937	0.985		[1735.1 , 2288.9]	[224 , 943.5]		[2458.6 , 2892.7]	[539 , 943.3]		[2399.8 , 3131.7]	[297.2 , 612.5]		[0.019 , 0.023]	[0.769 , 0.806]		[5.28 , 5.42]	[0.59 , 0.69]
EGM029	114002	7514		4104	61		731	51		194	14		0.987	0.995		[1371.9 , 1837.9]	[57.6 , 218]		[2128.4 , 2537.3]	[126.4 , 271.2]		[1926.6 , 2654.9]	[70 , 153.1]		[0.035 , 0.044]	[0.287 , 0.306]		[4.91 , 5.06]	[1.47 , 1.55]
EGM031	61023	16739		3313	129		755	61		194	18		0.979	0.995		[1554.8 , 2133]	[56.2 , 113.2]		[2430.9 , 2886.9]	[57.9 , 114.2]		[2177 , 3076.4]	[57.4 , 85.2]		[0.034 , 0.042]	[0.292 , 0.31]		[4.95 , 5.09]	[1.5 , 1.58]
EGM032	80054	11371		745	106		425	62		215	14		0.998	0.994		[508.8 , 625]	[71.4 , 284.9]		[513.5 , 601.4]	[235.7 , 468.7]		[553.2 , 642]	[131.5 , 541.5]		[0.042 , 0.051]	[0.181 , 0.191]		[4.51 , 4.64]	[1.86 , 1.92]
EGM034	9730	6074		1291	272		938	220		283	31		0.914	0.955		[1380.6 , 1658.8]	[567.5 , 1064.7]		[1899.6 , 2190.6]	[1296.5 , 1775.5]		[1648.2 , 1934]	[745.8 , 1139.4]		[0.005 , 0.006]	[0.242 , 0.267]		[6.01 , 6.11]	[2.21 , 2.35]
EGM035	15585	22106		1457	139		785	64		255	15		0.973	0.996		[1153.2 , 1417.5]	[53.2 , 159]		[1210.6 , 1445]	[86.5 , 179.9]		[1437.5 , 1798.1]	[56.1 , 101.8]		[0.022 , 0.028]	[0.336 , 0.366]		[5.3 , 5.44]	[1.48 , 1.57]
EGM036	131355	6299		4225	121		795	102		223	6		0.989	0.986		[1381.6 , 1785.7]	[151.4 , 407.6]		[2170.8 , 2554.2]	[291.7 , 600.9]		[1761.8 , 2233.9]	[172.2 , 283.9]		[0.017 , 0.021]	[0.508 , 0.543]		[5.38 , 5.51]	[1 , 1.1]
EGM038	12029	5299		1856	101		1032	86		294	12		0.939	0.986		[1746.1 , 2163.5]	[144.7 , 417.4]		[2443.4 , 2811.3]	[331.7 , 645.1]		[2936.3 , 6212.7]	[370.9 , 2887.9]		[0.01 , 0.013]	[0.354 , 0.384]		[5.95 , 6.07]	[1.42 , 1.52]
EGM039	61545	6961		4390	47		1115	34		259	4		0.978	0.995		[2122.2 , 2665.9]	[56.5 , 297.9]		[3433.1 , 3955.1]	[298.7 , 678.2]		[2899.5 , 3762]	[67.6 , 177.2]		[0.008 , 0.01]	[0.615 , 0.65]		[5.98 , 6.1]	[0.68 , 0.75]
EGM040	77504	7414		4563	69		1028	52		261	17		0.979	0.995		[1753.4 , 2167]	[56.4 , 140.7]		[2788.6 , 3213.7]	[129 , 247]		[2157.1 , 2577.7]	[57.3 , 92.3]		[0.007 , 0.009]	[0.502 , 0.543]		[5.95 , 6.06]	[1.22 , 1.33]
EGM041	14664	7013		2227	647		1027	541		254	59		0.929	0.942		[1822.1 , 2275]	[1006.5 , 1668.6]		[2793.3 , 3240.8]	[1836.7 , 2381.1]		[2386.3 , 3000.7]	[1335.7 , 1856.2]		[0.007 , 0.008]	[0.514 , 0.557]		[5.94 , 6.04]	[1.86 , 2.06]
EGM042	16849	7300		2000	172		894	145		255	11		0.949	0.983		[1559.2 , 1986.5]	[300.9 , 946.7]		[2304.3 , 2683.8]	[651.1 , 1302]		[1906 , 2296.8]	[319.1 , 503.9]		[0.006 , 0.007]	[0.418 , 0.434]		[5.79 , 5.89]	[1.13 , 1.23]
EGM043	12512	5340		1775	56		873	53		240	16		0.936	0.994		[1581.4 , 2041.8]	[77.1 , 274.5]		[2280.9 , 2678.4]	[221 , 419.3]		[2050.2 , 2579.2]	[90.4 , 189]		[0.009 , 0.012]	[0.514 , 0.551]		[5.64 , 5.75]	[1.06 , 1.16]
EGM044	9938	5926		1341	81		741	67		185	21		0.937	0.994		[1216.7 , 1547.8]	[75.8 , 164]		[2043.1 , 2428.9]	[111.8 , 198.3]		[1470.6 , 1778.3]	[81.5 , 130]		[0.018 , 0.023]	[0.198 , 0.214]		[5.18 , 5.3]	[1.96 , 2.04]
EGM045	9777	10669		773	91		646	61		199	22		0.918	0.995		[1109.3 , 1484.4]	[56.2 , 135.4]		[1651.2 , 1969.4]	[71.5 , 130.3]		[1773.1 , 4984.6]	[56.4 , 88.3]		[0.029 , 0.037]	[0.203 , 0.22]		[4.91 , 5.04]	[1.89 , 1.97]
EGM046	10914	6925		1890	110		1054	85		270	23		0.921	0.99		[1865.4 , 2323.8]	[172.6 , 670.3]		[2902.5 , 3347]	[449.8 , 726.5]		[2380.3 , 2915]	[197.2 , 352.2]		[0.007 , 0.009]	[0.22 , 0.24]		[6 , 6.11]	[1.97 , 2.07]
EGM051	8240	17313		1342	57		969	25		275	6		0.894	0.998		[1659.1 , 2078.8]	[18.7 , 70.2]		[2334.9 , 2699.9]	[31.6 , 105.2]		[2145.3 , 2672]	[16.9 , 35.5]		[0.011 , 0.013]	[0.496 , 0.527]		[5.77 , 5.89]	[0.84 , 0.9]
EGM053	12249	6523		1433	106		720	76		189	10		0.943	0.989		[1342.4 , 1797.4]	[152.4 , 614.1]		[2053.8 , 2453.1]	[314.1 , 605.2]		[1874.3 , 2590.2]	[247.5 , 543.9]		[0.03 , 0.036]	[0.387 , 0.417]		[4.92 , 5.06]	[1.27 , 1.36]
EGM055	16971	15091		1960	1249		829	681		251	129		0.947	0.957		[1411 , 1808.8]	[1003.1 , 1422.7]		[1973.2 , 2313.3]	[1651.9 , 2029.1]		[1939.9 , 2603]	[1477.2 , 2390.3]		[0.008 , 0.01]	[0.271 , 0.306]		[5.64 , 5.74]	[3.1 , 3.3]
EGM056	69977	5867		840	674		536	634		322	68		0.999	0.915		[594 , 678.5]	[978.4 , 1376.8]		[592.3 , 651.6]	[1492.7 , 1868.6]		[637.4 , 711.3]	[1303.1 , 1821.5]		[0.008 , 0.01]	[0.236 , 0.266]		[5.47 , 5.56]	[3.01 , 3.2]
EGM057	10270	5404		1772	117		1033	132		285	8		0.922	0.972		[1801.3 , 2247.9]	[272.3 , 663.9]		[2458.3 , 2838.1]	[1859 , 2901.5]		[2404.6 , 3085.6]	[315.7 , 508.9]		[0.007 , 0.009]	[0.313 , 0.334]		[5.98 , 6.09]	[1.51 , 1.62]
EGM060	8201	5767		1303	35		880	39		284	13		0.931	0.997		[1361.9 , 1682.6]	[27.6 , 58.4]		[1818.3 , 2105.3]	[28.9 , 63.2]		[1766 , 2289.5]	[26.7 , 43.3]		[0.007 , 0.008]	[0.571 , 0.611]		[5.83 , 5.93]	[0.91 , 1]
EGM064	14782	6191		1635	758		797	641		219	123		0.95	0.939		[1446 , 1893.1]	[910 , 1234.3]		[2358.1 , 2776.2]	[1298.5 , 1575.3]		[2052.9 , 3285.4]	[1094.4 , 1364.9]		[0.01 , 0.012]	[0.083 , 0.099]		[5.49 , 5.6]	[4.18 , 4.34]
EGM065	18373	18349		2288	121		958	56		215	8		0.944	0.995		[2018.4 , 2657.7]	[48.2 , 237.9]		[3599 , 4193.1]	[587.3 , 1152.3]		[2961.9 , 4238.4]	[53.5 , 126.6]		[0.011 , 0.014]	[0.398 , 0.43]		[5.6 , 5.73]	[1.18 , 1.25]
EGM073	99659	7083		4717	69		1105	58		257	20		0.988	0.994		[2032.2 , 2532.8]	[77.9 , 263.8]		[3261.2 , 3764.3]	[284 , 489.5]		[2442.5 , 2867.1]	[86.8 , 161.8]		[0.005 , 0.006]	[0.287 , 0.316]		[6.12 , 6.22]	[1.73 , 1.82]
EGM075	92676	9676		4388	60		956	43		268	6		0.985	0.995		[1716.4 , 2184.7]	[32.1 , 98.7]		[2520.8 , 2922.5]	[103 , 235.3]		[2185.6 , 2699.1]	[31.8 , 60.1]		[0.006 , 0.007]	[0.657 , 0.694]		[5.92 , 6.02]	[0.63 , 0.71]
EGM076	34217	19114		2305	161		910	75		269	16		0.984	0.994		[1372.5 , 1666.7]	[82.9 , 304.3]		[1889.7 , 2191.6]	[251.3 , 477.3]		[1697.3 , 2056.1]	[115.4 , 275.8]		[0.006 , 0.007]	[0.514 , 0.554]		[5.88 , 5.98]	[1.12 , 1.23]
EGM080	98436	5926		3295	40		920	48		261	5		0.994	0.995		[1544 , 1935.1]	[46.3 , 170.1]		[2327.1 , 2702.9]	[134 , 335.1]		[1982 , 2483.1]	[49.3 , 98.6]		[0.006 , 0.007]	[0.854 , 0.884]		[5.86 , 5.96]	[0.31 , 0.38]
EGM081	13072	10291		1727	76		865	48		237	7		0.943	0.995		[1314.1 , 1603.4]	[55.8 , 199]		[1967.4 , 2294.7]	[175.1 , 363.7]		[1506.5 , 1726.1]	[62.1 , 126.8]		[0.007 , 0.008]	[0.744 , 0.78]		[5.76 , 5.86]	[0.53 , 0.61]
EGM083	16092	8244		1976	217		905	149		254	16		0.944	0.982		[1534 , 1931.7]	[318.4 , 815.6]		[2279.4 , 2656.7]	[762.9 , 1288.6]		[1868.4 , 2238.2]	[374.9 , 592]		[0.005 , 0.006]	[0.25 , 0.274]		[5.86 , 5.95]	[1.86 , 1.97]
EGM085	46274	5863		2312	71		705	60		196	21		0.985	0.993		[1406.6 , 1944.8]	[83.1 , 208]		[2150.8 , 2560.6]	[122.8 , 212.6]		[2597.9 , 5200.6]	[98.1 , 181.6]		[0.024 , 0.029]	[0.142 , 0.153]		[4.95 , 5.09]	[2.26 , 2.34]
EGM089	18827	10192		2575	128		1053	87		246	15		0.941	0.992		[1984.9 , 2505.8]	[135 , 474.6]		[3208.6 , 3728]	[320.7 , 695.7]		[2702.8 , 3513.9]	[149.6 , 261.3]		[0.005 , 0.006]	[0.322 , 0.346]		[5.99 , 6.09]	[1.55 , 1.65]
EGM098	11309	7052		2400	280		1163	207		229	17		0.884	0.971		[2477.2 , 3162.2]	[360 , 772]		[4108 , 4766.2]	[962.4 , 1458.1]		[3307.9 , 4179.7]	[425.5 , 643.5]		[0.01 , 0.013]	[0.427 , 0.455]		[5.9 , 6.03]	[1.31 , 1.43]
EGM101	8216	11857		1509	68		939	43		204	11		0.904	0.996		[1817.1 , 2339.2]	[46.9 , 183.5]		[3536.5 , 4097.5]	[183.3 , 396.1]		[2174.8 , 2608.3]	[52.3 , 115]		[0.018 , 0.023]	[0.471 , 0.503]		[5.48 , 5.61]	[1.02 , 1.1]
EGM102	13912	7173		2648	196		1168	158		243	12		0.906	0.981		[2332.8 , 2935.9]	[283.5 , 791.3]		[3931.8 , 4533.6]	[790.8 , 1357.4]		[2975.3 , 3646]	[316.9 , 500.5]		[0.006 , 0.008]	[0.319 , 0.342]		[6.08 , 6.2]	[1.48 , 1.59]
EGM103	14483	7274		2393	390		1080	303		250	24		0.921	0.963		[2236.5 , 2884.5]	[494.9 , 903.5]		[3616.1 , 4178.3]	[546.1 , 986.3]		[2842.5 , 3480.5]	[592.8 , 844.9]		[0.007 , 0.009]	[0.257 , 0.275]		[5.96 , 6.07]	[1.91 , 2.04]
EGM104	249157	10449		5639	272		1062	174		230	27		0.998	0.983		[2363.2 , 3103.4]	[281.3 , 658.3]		[3918.5 , 4548.4]	[911.9 , 1327.4]		[3600.4 , 5286.2]	[512.2 , 2366.9]		[0.011 , 0.014]	[0.14 , 0.152]		[5.76 , 5.89]	[2.34 , 2.44]
EGM105	18154	8450		2764	70		1060	50		240	7		0.925	0.994		[2141.2 , 2747.5]	[166.4 , 1091.5]		[3580.1 , 4144.8]	[722.3 , 1283.3]		[4032.5 , 7728.5]	[172.3 , 342.7]		[0.01 , 0.013]	[0.508 , 0.544]		[5.81 , 5.93]	[0.94 , 1.03]
EGM106	66813	5657		4856	116		1266	96		277	35		0.981	0.988		[2344.7 , 2874.6]	[136 , 288.8]		[3924.3 , 4486.2]	[233.4 , 456.1]		[3190.9 , 4333]	[149.3 , 225.1]		[0.003 , 0.004]	[0.08 , 0.089]		[6.41 , 6.5]	[2.91 , 2.99]
EGM107	18511	5925		2420	116		1041	94		263	25		0.947	0.99		[1739 , 2132.8]	[116.9 , 244.8]		[2470.2 , 2859.4]	[229.5 , 373.4]		[2151.1 , 2565.2]	[130 , 200.4]		[0.007 , 0.009]	[0.153 , 0.171]		[5.94 , 6.05]	[2.33 , 2.42]
EGM108	12337	8559		1466	378		752	285		237	37		0.948	0.973		[1154.6 , 1448.4]	[479.6 , 877.1]		[1603.5 , 1884.9]	[918.9 , 1265.6]		[1424.2 , 1763.3]	[557.4 , 771.4]		[0.009 , 0.01]	[0.634 , 0.676]		[5.52 , 5.63]	[1.23 , 1.39]
EGM109	18161	11193		2153	209		922	132		257	9		0.949	0.986		[1542.5 , 1929]	[142.6 , 351.3]		[2204.4 , 2563.1]	[302.1 , 675.9]		[2055.8 , 2668.8]	[164.3 , 269.9]		[0.01 , 0.013]	[0.407 , 0.439]		[5.69 , 5.81]	[1.24 , 1.33]
EGM110	11403	14132		2037	91		989	46		199	8		0.901	0.995		[2077.9 , 2706.4]	[45.2 , 170.6]		[3634.6 , 4256.7]	[126.9 , 275.5]		[2637.9 , 3238.2]	[46.9 , 92.9]		[0.015 , 0.019]	[0.255 , 0.27]		[5.5 , 5.63]	[1.51 , 1.57]
EGM111	17999	11646		2988	154		1150	87		226	22		0.92	0.991		[2516 , 3237.6]	[98.6 , 280.2]		[4609.4 , 5316.1]	[182.5 , 338.1]		[3421.6 , 4343.3]	[111.6 , 194.9]		[0.009 , 0.012]	[0.167 , 0.179]		[5.91 , 6.03]	[2.11 , 2.19]
EGM112	67178	6725		4205	60		987	50		251	10		0.978	0.994		[1772.3 , 2234.5]	[64.5 , 383.5]		[2633.8 , 3058.3]	[355.9 , 598.6]		[2289.4 , 2876.7]	[101.5 , 320.2]		[0.007 , 0.009]	[0.376 , 0.4]		[5.84 , 5.95]	[1.22 , 1.3]
EGM113	11259	21295		2175	1011		1184	403		283	39		0.913	0.971		[2181.7 , 2701]	[723.8 , 1215.8]		[3340.4 , 3838.5]	[1784.6 , 2405.3]		[2779.8 , 3378.8]	[966.6 , 1422.9]		[0.004 , 0.005]	[0.673 , 0.715]		[6.28 , 6.38]	[1.23 , 1.41]
EGM114	15782	7288		2816	84		1257	67		290	17		0.928	0.992		[2309.7 , 2833.9]	[116 , 598.3]		[3460 , 3964]	[820.7 , 1256.1]		[3206.9 , 4189.5]	[122.7 , 233.3]		[0.004 , 0.005]	[0.262 , 0.284]		[6.35 , 6.45]	[1.65 , 1.74]
EGM115	18975	8268		697	135		219	95		38	31		0.979	0.991		[466.8 , 867.7]	[115.6 , 277]		[946.5 , 1360.8]	[218.5 , 382.9]		[574.8 , 841.6]	[128.8 , 208.5]		[0.578 , 0.621]	[0.104 , 0.117]		[1.38 , 1.54]	[2.71 , 2.8]
EGM117	14991	14937		2468	175		1050	96		234	14		0.92	0.992		[2117.7 , 2717.8]	[121.5 , 422.2]		[3427.3 , 3993.1]	[491.5 , 858.9]		[2956.4 , 4014.9]	[142.8 , 285.4]		[0.008 , 0.01]	[0.179 , 0.196]		[5.86 , 5.98]	[2.06 , 2.14]
EGM118	31135	19292		643	191		170	89		28	23		0.989	0.994		[289.5 , 506.5]	[97.4 , 270.3]		[513 , 768.4]	[207.6 , 370.9]		[336.6 , 474]	[5904.5 , 110496.7]		[0.58 , 0.621]	[0.14 , 0.15]		[1.17 , 1.32]	[2.22 , 2.3]
EGM119	16897	13542		2056	84		926	62		247	9		0.953	0.995		[1707.6 , 2194.5]	[54.7 , 227.6]		[2561.1 , 2983]	[188.8 , 416.8]		[2444.3 , 3424.8]	[60.6 , 130.3]		[0.014 , 0.018]	[0.566 , 0.603]		[5.59 , 5.72]	[0.85 , 0.93]
EGM120	37747	7394		3982	108		1217	90		258	11		0.962	0.989		[2349.4 , 2919.5]	[131.3 , 525]		[4004.3 , 4594.9]	[324.4 , 603.4]		[3097.2 , 3892.9]	[160.3 , 300.8]		[0.005 , 0.007]	[0.409 , 0.427]		[6.21 , 6.31]	[1.1 , 1.18]
EGM121	9243	6247		2177	122		1244	118		284	17		0.88	0.986		[2219.1 , 2704.9]	[140.4 , 360.3]		[3508.6 , 4008.6]	[347 , 629.3]		[2926.8 , 3706]	[166.3 , 285.4]		[0.003 , 0.004]	[0.399 , 0.43]		[6.37 , 6.46]	[1.34 , 1.44]
EGM122	11265	6657		2379	152		1227	131		257	13		0.896	0.984		[2229.8 , 2726.6]	[206 , 559.8]		[3796.2 , 4356.9]	[642.1 , 1114.1]		[2752.8 , 3263.2]	[352.9 , 1271.9]		[0.005 , 0.007]	[0.427 , 0.46]		[6.26 , 6.36]	[1.28 , 1.39]
EGM123	19285	7905		1680	60		876	65		258	9		0.978	0.995		[1275 , 1535.6]	[146.5 , 596.9]		[1760.8 , 2042.8]	[386.8 , 750]		[1537.1 , 1827.4]	[144.4 , 372.7]		[0.008 , 0.01]	[0.334 , 0.351]		[5.74 , 5.85]	[1.23 , 1.3]
EGM124	9271	7551		2226	173		1236	154		256	25		0.872	0.984		[2452.1 , 3059]	[190.2 , 439.4]		[4104 , 4716.7]	[342.6 , 619.9]		[3619.6 , 5712.6]	[222.5 , 352.8]		[0.006 , 0.008]	[0.324 , 0.357]		[6.19 , 6.3]	[1.78 , 1.9]
EGM131	18543	9007		2372	830		936	629		203	88		0.939	0.949		[1889.6 , 2462.7]	[762.8 , 1053.9]		[3215 , 3784.3]	[1374.1 , 1723]		[2589 , 3468.6]	[919.6 , 1168.9]		[0.011 , 0.014]	[0.091 , 0.103]		[5.55 , 5.67]	[3.55 , 3.7]
EGM132	10856	8546		1887	753		967	590		259	62		0.912	0.95		[1779 , 2271.4]	[1001.4 , 1481.5]		[2801 , 3244.7]	[2001.8 , 2507.7]		[2322.3 , 2911.9]	[1391.6 , 2029.1]		[0.006 , 0.007]	[0.409 , 0.45]		[5.88 , 5.99]	[2.37 , 2.57]
EGM133	14833	5723		2813	412		1181	501		227	34		0.904	0.913		[2226.3 , 2751.3]	[1470.2 , 2921.2]		[3809.1 , 4396.7]	[2912.7 , 3785.5]		[2763.3 , 3303.9]	[2252 , 3985.6]		[0.008 , 0.011]	[0.29 , 0.316]		[6 , 6.12]	[2.23 , 2.4]
EGM135	10150	26764		1751	334		944	119		236	13		0.912	0.992		[1701.4 , 2158.3]	[174.8 , 469.7]		[2756.5 , 3209.2]	[681.6 , 1105]		[3266.2 , 9659.4]	[197.2 , 321.2]		[0.017 , 0.021]	[0.348 , 0.376]		[5.54 , 5.68]	[1.42 , 1.52]
EGM136	22459	9571		2950	284		1081	191		244	20		0.944	0.981		[2180.6 , 2789.1]	[301.3 , 618.1]		[3449.4 , 4002.7]	[823.4 , 1248.5]		[2855.8 , 3562.8]	[368.7 , 576.3]		[0.007 , 0.008]	[0.244 , 0.264]		[5.93 , 6.04]	[1.91 , 2.03]
EGM137	21273	8435		1099	81		614	54		193	17		0.989	0.994		[902.3 , 1142.4]	[66.9 , 177.5]		[1190.6 , 1415.3]	[100 , 193.6]		[1133 , 1488.6]	[78.5 , 156.7]		[0.075 , 0.091]	[0.31 , 0.33]		[4.38 , 4.54]	[1.42 , 1.5]
EGM138	21787	7145		1141	235		440	190		108	19		0.976	0.98		[837.6 , 1237.9]	[282.2 , 556.2]		[1477.9 , 1846.5]	[799.2 , 1153.8]		[1082.1 , 1492.1]	[332 , 493.1]		[0.165 , 0.19]	[0.613 , 0.654]		[3.28 , 3.45]	[1.05 , 1.18]
EGM140	25625	8667		3507	518		1219	364		270	34		0.943	0.959		[2288.4 , 2828.2]	[572.4 , 1073.1]		[3722.6 , 4267.9]	[1337.2 , 1867.8]		[3382.6 , 5813.7]	[739.6 , 1129.6]		[0.004 , 0.005]	[0.202 , 0.219]		[6.27 , 6.37]	[2.19 , 2.32]
EGM147	159838	11764		1972	76		914	59		296	24		0.999	0.997		[1301.1 , 1554.2]	[66.5 , 174.5]		[1369.7 , 1603.5]	[65.4 , 133.6]		[1643.5 , 2113.5]	[71.3 , 123.1]		[0.006 , 0.007]	[0.384 , 0.421]		[5.93 , 6.03]	[1.53 , 1.63]
EGM148	20655	14166		1746	109		982	60		319	7		0.983	0.995		[1384 , 1636]	[41.1 , 145.4]		[1479.6 , 1719.3]	[110.7 , 267.7]		[1614.2 , 1845.1]	[44.7 , 98]		[0.005 , 0.006]	[0.271 , 0.296]		[6.09 , 6.19]	[1.57 , 1.64]
EGM150	9288	7815		367	34		310	29		154	12		0.987	0.998		[354.6 , 435.2]	[26.5 , 87.2]		[369.1 , 442.2]	[57.5 , 142.2]		[380.4 , 437.5]	[24.7 , 45.9]		[0.131 , 0.153]	[0.349 , 0.369]		[3.5 , 3.66]	[1.24 , 1.31]
EGM151	46376	5811		2258	42		743	40		249	13		0.984	0.996		[1178.6 , 1505.9]	[40.2 , 91.5]		[1550.9 , 1824]	[93.5 , 192]		[1563.9 , 2071.7]	[40.1 , 63.2]		[0.008 , 0.009]	[0.53 , 0.567]		[5.54 , 5.64]	[0.98 , 1.07]
EGM152	8474	8541		1267	76		804	59		242	15		0.932	0.994		[1462.2 , 1925.9]	[75.9 , 261.8]		[2061.3 , 2424.1]	[232.7 , 431.4]		[2051.6 , 2842.9]	[87.6 , 170.9]		[0.011 , 0.013]	[0.442 , 0.478]		[5.51 , 5.63]	[1.25 , 1.35]
EGM153	26258	26741		2898	532		1031	202		260	24		0.953	0.987		[1961.4 , 2498.7]	[333.7 , 969.6]		[3018.9 , 3494]	[487.3 , 891.3]		[2467.5 , 3010.7]	[443.8 , 752.2]		[0.006 , 0.007]	[0.355 , 0.39]		[5.96 , 6.07]	[1.65 , 1.77]
EGM155	17594	30116		2490	370		1030	115		229	4		0.934	0.991		[1976.8 , 2509.6]	[135.2 , 390.4]		[3330 , 3859.5]	[152 , 512.3]		[2512 , 3093.9]	[153.5 , 262.6]		[0.011 , 0.014]	[0.86 , 0.89]		[5.74 , 5.86]	[0.33 , 0.42]
EGM156	91657	10968		4697	576		978	391		238	28		0.983	0.968		[1854.6 , 2373.1]	[561.7 , 967.6]		[2863.5 , 3342]	[1226 , 1675]		[2381.3 , 2993.6]	[715.3 , 1039.1]		[0.006 , 0.008]	[0.666 , 0.707]		[5.85 , 5.95]	[1.2 , 1.37]
EGM157	11271	41511		2081	1003		1102	330		275	30		0.912	0.986		[1934 , 2387.9]	[567.8 , 1360.8]		[2946.2 , 3392.6]	[1996.3 , 2645.2]		[2491.7 , 3078.5]	[720.8 , 1152.3]		[0.004 , 0.005]	[0.302 , 0.332]		[6.18 , 6.27]	[1.89 , 2.03]
EGM158	9819	27237		1529	621		888	293		255	38		0.926	0.987		[1580.8 , 2030.2]	[291.5 , 508.5]		[2318.9 , 2703.6]	[500.3 , 754.1]		[2212.9 , 3081.8]	[345.9 , 493.1]		[0.007 , 0.009]	[0.615 , 0.656]		[5.75 , 5.86]	[1.09 , 1.24]
EGM159	11750	15163		1456	925		801	506		237	62		0.945	0.971		[1379.8 , 1782.1]	[784.8 , 1214.1]		[2020.3 , 2378.3]	[1008.3 , 1303.1]		[1670.2 , 2028.2]	[1259.3 , 2096.7]		[0.008 , 0.01]	[0.352 , 0.391]		[5.61 , 5.71]	[2.44 , 2.63]
EGM160	12193	8375		1951	15		1020	11		269	6		0.929	0.999		[1818.4 , 2282.3]	[14.3 , 79.3]		[2709.1 , 3141.4]	[36 , 209.9]		[2445.7 , 3187.9]	[12.4 , 46]		[0.005 , 0.006]	[0.559 , 0.597]		[6.01 , 6.11]	[0.81 , 0.88]
EGM166	15223	23017		1925	1632		929	783		243	88		0.945	0.963		[1578.3 , 1975.1]	[987.1 , 1444.4]		[2506.3 , 2914.1]	[1507.6 , 1907.8]		[1966.2 , 2398.6]	[1990.3 , 4280.5]		[0.007 , 0.008]	[0.143 , 0.16]		[5.82 , 5.92]	[3.22 , 3.39]
EGM168	13254	9801		1928	78		973	51		243	16		0.938	0.996		[1879.4 , 2422.7]	[47.1 , 86.6]		[3042.3 , 3541.4]	[60.7 , 115.9]		[2866.3 , 4125.3]	[47.9 , 70.1]		[0.007 , 0.008]	[0.287 , 0.308]		[5.83 , 5.94]	[1.64 , 1.73]
EGM169	10020	13215		1837	109		1084	71		300	24		0.917	0.996		[1841 , 2267]	[79.4 , 192.7]		[2804.4 , 3215.5]	[134.7 , 246.6]		[2382.7 , 2960.8]	[86.2 , 142.4]		[0.004 , 0.005]	[0.19 , 0.208]		[6.23 , 6.32]	[2.04 , 2.13]
EGM176	12285	13806		897	73		557	47		245	21		0.977	0.998		[780.4 , 1007.5]	[145.8 , 568.1]		[928.6 , 1096.9]	[143.8 , 283]		[943 , 1206]	[98.7 , 194.3]		[0.01 , 0.011]	[0.362 , 0.396]		[5.31 , 5.41]	[1.51 , 1.61]
EGM179	12254	17297		1946	958		981	493		246	38		0.924	0.968		[2140.5 , 2855.2]	[653.4 , 1024.3]		[3304.2 , 3835.5]	[1314.2 , 1782.1]		[2847.9 , 3620.8]	[801.2 , 1093.1]		[0.008 , 0.01]	[0.341 , 0.366]		[5.77 , 5.88]	[1.91 , 2.07]
EGM185	9786	6809		1829	64		1013	44		263	7		0.908	0.993		[1870.3 , 2371.6]	[52.2 , 241.9]		[2859.7 , 3309.3]	[104 , 227.2]		[2253 , 2668.2]	[59.2 , 127.7]		[0.007 , 0.008]	[0.803 , 0.837]		[5.93 , 6.03]	[0.41 , 0.5]
EGM186	15242	5427		2490	94		1095	94		240	17		0.924	0.989		[1997.6 , 2481.3]	[102.3 , 288.2]		[3196.1 , 3706.5]	[208.1 , 437.2]		[2538.5 , 3099.7]	[119.5 , 213.2]		[0.005 , 0.007]	[0.215 , 0.237]		[6.02 , 6.13]	[1.94 , 2.03]
EGM187	9001	15190		1555	626		911	332		202	43		0.915	0.978		[1663.8 , 2117.3]	[480.6 , 826.5]		[2662.6 , 3136.6]	[1096.5 , 1519.2]		[2249 , 3034.1]	[604.6 , 888]		[0.017 , 0.021]	[0.104 , 0.113]		[5.4 , 5.54]	[2.82 , 2.94]
EGM189	11751	5591		1821	40		941	47		234	4		0.924	0.994		[1783.4 , 2296.5]	[68.1 , 367.2]		[2913.1 , 3390.4]	[225.9 , 543]		[2246.1 , 2773.4]	[92.3 , 233.7]		[0.01 , 0.012]	[0.593 , 0.623]		[5.68 , 5.8]	[0.64 , 0.7]
EGM194	33950	7486		2990	83		926	66		248	13		0.963	0.993		[1831.3 , 2404.9]	[93.8 , 284.4]		[2690.9 , 3141.8]	[228.1 , 419.4]		[2510.1 , 3375.4]	[118.6 , 236.9]		[0.007 , 0.008]	[0.494 , 0.533]		[5.79 , 5.9]	[1.14 , 1.24]
EGM195	12472	5245		1813	551		955	467		242	41		0.934	0.938		[1642.5 , 2052.9]	[688.2 , 957.2]		[2500 , 2916.2]	[1261.3 , 1605.7]		[5734.3 , 26034.3]	[840.4 , 1084.5]		[0.007 , 0.008]	[0.45 , 0.492]		[5.85 , 5.95]	[2.1 , 2.29]
EGM199	14370	10851		2150	331		994	186		237	17		0.929	0.978		[1787.4 , 2245.7]	[386.9 , 1010.3]		[2813.3 , 3265.9]	[892.4 , 1373.3]		[2301.3 , 2872.5]	[528.2 , 959.5]		[0.012 , 0.015]	[0.38 , 0.399]		[5.69 , 5.81]	[1.34 , 1.45]
EGM202	12366	13836		2197	2287		1108	1363		265	215		0.916	0.921		[2067.4 , 2588.8]	[2030.4 , 2563.9]		[3058 , 3531.5]	[3219.2 , 3722.5]		[2815.2 , 3670.8]	[2986.6 , 4291.6]		[0.01 , 0.013]	[0.006 , 0.008]		[5.95 , 6.07]	[5.98 , 6.09]
EGM204	15163	7248		2563	87		1164	56		248	9		0.921	0.991		[2255.9 , 2821.7]	[499.7 , 1553.9]		[3906.7 , 4488.3]	[1908.7 , 2905.2]		[3036.3 , 3917.5]	[357.2 , 1114.7]		[0.007 , 0.008]	[0.243 , 0.256]		[6.07 , 6.18]	[1.59 , 1.66]
EGM205	13810	18829		2596	453		1175	228		259	35		0.909	0.986		[2319.7 , 2915.5]	[300.3 , 601.7]		[3738 , 4310.2]	[726.8 , 1065.8]		[3446.6 , 4860.3]	[357.8 , 539.3]		[0.006 , 0.008]	[0.151 , 0.164]		[6.11 , 6.22]	[2.39 , 2.5]
EGM208	25076	10284		3198	145		1124	103		249	12		0.945	0.991		[2004.4 , 2468.4]	[108.1 , 298.5]		[3259.5 , 3766.5]	[214.8 , 437.6]		[2613.6 , 3287.1]	[116 , 189.5]		[0.007 , 0.008]	[0.19 , 0.203]		[6.04 , 6.15]	[1.89 , 1.97]
EGM209	14828	14488		1504	228		691	110		167	7		0.954	0.989		[1170.9 , 1518.5]	[198.6 , 610.7]		[1936.7 , 2313.5]	[445.7 , 1050.6]		[1436.3 , 1776.3]	[254.6 , 481]		[0.025 , 0.03]	[0.326 , 0.346]		[4.82 , 4.96]	[1.35 , 1.44]
EGM210	10402	11502		1789	301		969	180		248	21		0.92	0.982		[1787.7 , 2278.1]	[213.6 , 529.3]		[2822.8 , 3276.1]	[597.9 , 930.4]		[2376.8 , 3038.8]	[265 , 442.5]		[0.013 , 0.016]	[0.36 , 0.38]		[5.69 , 5.82]	[1.36 , 1.47]
