# Supplementary material for: Thermophilic endospores associated with migrated thermogenic hydrocarbons in deep Gulf of Mexico marine sediments
Source: ISME J. 2018 Mar 29;12(8):1895–906. doi: 10.1038/s41396-018-0108-y (PMC6052102; doi:10.1038/s41396-018-0108-y)
Supplement: Supplementary file 9 — Supplementary Table S3(XLSX 111 kb) [file 41396_2018_108_MOESM9_ESM.xlsx]

## Sheet: Sheet1
Supplementary Table 3. Site occupancy, taxonomy, next relatives, presence/absence at sampling locations and number of sequences (in the rarefied 14d libraries) of thermospore OTUs
	Site occupancy
Thermospore OTU	All categories; locations=111	Oil-negative (n=0); locations=40	Oil-positive (n=1); locations=3	Oil-positive (n=2); locations=24	Oil-positive (n=3); locations=44	Taxonomy assigned by SILVA reference database (version 128)	Next cultured relative	Accession number	Similarity	Next uncultured relative	Accession number	Similarity	Isolation source	EGM006	EGM007	EGM008	EGM009	EGM010	EGM011	EGM013	EGM014	EGM016	EGM018	EGM019	EGM020	EGM021	EGM022	EGM023	EGM025	EGM026	EGM027	EGM029	EGM031	EGM032	EGM034	EGM035	EGM036	EGM038	EGM039	EGM040	EGM041	EGM042	EGM043	EGM044	EGM045	EGM046	EGM051	EGM053	EGM055
OTU1	79	24	3	16	36	Bacteria(100);Firmicutes(96);Clostridia(85);Clostridiales(83);Family-XVII(72);Sulfobacillus(72);	Bacterium JAMFM0401	AB362269.1	0.99	Clone K6Ring5Bulk-111056:7	JX950122.1	0.99	Bentonite clay clones 450m	1	1	1	1	1	1	1	1	1	1	1	1	1	0	1	1	1	0	1	1	0	1	1	1	1	1	1	0	0	1	1	1	1	1	1	1
OTU2	73	18	2	16	37	Bacteria(100);Firmicutes(100);Clostridia(100);Clostridiales(100);Peptococcaceae(99);Desulfotomaculum(91);	Desulfotomaculum geothermicum strain B2T	AJ621886.1	1	Clone Z3_Bac_67	EU999019.1	1	Formation fluids from subsurface gas field	1	0	1	1	0	1	0	0	1	1	1	1	1	0	0	1	1	0	1	1	1	1	1	1	0	0	0	0	1	1	1	0	1	1	0	0
OTU3	51	17	0	11	23	Bacteria(100);Firmicutes(100);Clostridia(98);Clostridiales(88);Peptococcaceae(88);	Desulfotomaculum sp MP104 PS13	KC439348.1	1	Clone C19TS5_54	KR476626.1	1	Production water clone from high-temperature oil reservoir (Shengli oil field, China)	1	1	0	0	1	1	1	1	1	1	1	1	1	0	1	1	1	0	1	0	0	0	1	0	0	1	1	0	0	1	1	1	0	0	1	0
OTU4	48	20	2	10	16	Bacteria(100);Firmicutes(100);Bacilli(100);Bacillales(100);Family-X(100);Thermicanus(100);	Thermicanus aegypticus ET5-b	NR_025355.1	1	Clone 9C_PF	JN998886.1	1	Petroleum samples Brazil	0	1	0	1	0	1	0	0	0	0	0	0	0	1	0	0	0	1	0	0	0	1	0	1	0	0	0	1	1	0	0	0	1	1	0	1
OTU5	48	13	3	11	21	Bacteria(100);Firmicutes(100);Clostridia(100);Thermoanaerobacterales(100);Thermoanaerobacteraceae(100);Moorella(100);	Moorella stamsii strain E3-O	NR_108896.1	0.96	Clone BTEX1-10F	HM992534.1	0.97	Oil sands tailings settling basin	1	0	0	0	1	1	1	1	1	1	1	1	1	0	0	1	1	0	1	1	0	0	1	0	1	0	1	0	0	1	1	1	1	1	1	0
OTU6	39	17	1	6	15	Bacteria(100);Firmicutes(100);Clostridia(100);Clostridiales(100);Clostridiaceae-4(80);	Alkaliphilus sp LacT	KJ159208.1	0.97	Clone JRH520	KP292550.1	0.98	Marine surfacial sediments	0	0	0	0	1	0	1	1	1	1	1	1	1	0	0	1	1	0	0	1	0	0	0	0	0	0	1	0	0	1	1	1	1	0	0	0
OTU7	39	14	0	10	15	Bacteria(100);Firmicutes(100);Clostridia(100);Thermoanaerobacterales(97);Thermoanaerobacteraceae(97);Gelria(97);	Gelria glutamica TGO	NR_041819.1	0.99	Clone 080212-ABM-Calcigel 1-05	EU732615.1	1	Calcigel bentonite buffer material at 50 degrees C with lactate	0	0	0	1	1	1	1	1	1	1	0	0	1	0	0	0	1	0	0	0	0	1	0	0	1	1	1	0	1	1	1	1	1	0	0	0
OTU8	38	17	1	8	12	Bacteria(100);Firmicutes(100);Clostridia(100);Clostridiales(100);Clostridiaceae-3(97);Caloranaerobacter(65);	Caloranaerobacter sp TR13	KC533829.1	0.97	Clone OTU2158	KX956486.1	1	Aarhus Bay sediment	0	0	0	0	1	0	1	0	0	1	1	1	1	0	1	1	1	0	0	0	0	1	0	0	0	0	1	0	0	0	1	1	1	0	0	0
OTU9	31	8	0	11	12	Bacteria(100);Firmicutes(94);Clostridia(90);Clostridiales(89);Family-XVIII(84);Symbiobacterium(66);	Symbiobacterium terraclitae strain KA13	NR_134209.1	0.93	Clone: KW90	AB170017.1	0.93	Marine sediment	1	0	0	0	1	0	0	0	1	1	0	1	0	0	0	0	1	1	0	0	1	1	0	0	0	0	0	0	0	0	0	0	0	0	0	0
OTU10	31	14	1	6	10	Bacteria(100);Firmicutes(100);Clostridia(99);Clostridiales(98);Peptococcaceae(94);	Desulfotomaculum sp 175	AF295656.1	0.97	Clone SYNH02_ew01B-033	JQ245692.1	0.98	Terrestrial mud volcano	0	0	0	0	1	0	1	0	0	0	0	1	1	0	1	1	1	0	0	0	1	1	0	0	1	0	1	0	0	1	1	1	1	0	0	0
OTU11	26	8	2	8	8	Bacteria(100);Firmicutes(88);Clostridia(75);Clostridiales(60);	Heliobacterium modesticaldum Ice-1	NR_074517.1	0.9	Clone tSRB50_60	JQ304613.1	0.88	Aarhus Bay sediment	0	0	0	1	1	0	0	0	0	0	0	0	1	0	0	1	1	0	0	0	1	0	0	0	0	0	1	0	0	0	0	1	0	0	0	0
OTU12	26	9	1	10	6	Bacteria(100);Firmicutes(100);Clostridia(99);Clostridiales(99);Peptococcaceae(96);	Sporotomaculum syntrophicum WWH2	KC921180.1	0.98	Clone tSRB46_6	JQ304690.1	1	Aarhus Bay sediment	0	0	0	0	0	0	1	0	1	1	0	1	1	0	0	0	0	0	0	0	0	0	0	0	0	0	0	0	0	1	0	1	0	0	0	0
OTU13	26	6	1	7	12	Bacteria(100);Firmicutes(90);Clostridia(62);	Limnochorda pilosa HC45	AP014924.1	0.99	Clone XM70R20	JQ041755.1	0.98	Hot spring sediment	0	1	1	1	0	0	0	0	1	1	0	1	0	0	0	0	0	0	0	0	1	0	1	0	0	0	0	1	0	0	1	0	0	0	1	0
OTU14	24	6	0	4	14	Bacteria(100);Firmicutes(100);Clostridia(100);Clostridiales(100);Peptococcaceae(100);Thermincola(100);	Thermincola sp JR	GU815244.1	1	Clone EMTBioanoB-1	KM819491.1	1	Thermophilic electromethanogenic bioreactor	0	0	0	1	1	0	0	1	1	0	0	0	0	0	0	1	1	0	1	1	0	0	1	0	0	0	1	0	0	1	0	1	0	0	0	0
OTU15	24	1	0	5	18	Bacteria(100);Firmicutes(89);Clostridia(88);	Moorella thermoacetica strain AMP	AY884087.1	0.89	Clone: YHN_cB02	KR904855.1	1	Anaerobic enrichment cultures derived from high temperature oil reservoir	0	1	0	0	0	0	0	0	0	0	1	0	0	0	0	0	0	0	1	1	0	0	1	0	0	0	0	0	0	0	0	0	0	0	0	0
OTU16	21	9	0	7	5	Bacteria(100);Firmicutes(100);Bacilli(100);Bacillales(99);Bacillaceae(99);Tepidibacillus(74);	Tepidibacillus sp Z9_2	KP898734.1	1	Clone Z9S6I30	KM105802.1	1	Deep subsurface groundwater	0	0	0	0	0	0	0	0	0	0	1	1	0	0	0	0	0	0	0	0	1	0	0	0	0	0	1	0	0	0	0	1	1	0	0	0
OTU17	17	6	0	4	7	Bacteria(100);Firmicutes(99);Clostridia(99);Clostridiales(99);Caldicoprobacteraceae(99);Caldicoprobacter(99);	Garciella sp Wxz01	KM044264.1	0.93	Clone DST3_07A	JX439653.1	0.97	Arbuckle saline aquifer drill stem test in CO2 sequestration simulated reactor	0	0	0	0	1	0	0	1	0	0	0	1	1	0	0	1	1	0	0	0	0	1	0	0	0	0	0	0	0	1	0	1	0	0	0	0
OTU18	17	4	0	4	9	Bacteria(100);Firmicutes(95);Clostridia(87);Clostridiales(87);Family-XVIII(83);Symbiobacterium(72);	Symbiobacterium terraclitae strain KA13	NR_134209.1	0.93	Clone: TG-16	AB451811.1	0.93	Cellulolytic bacterial community	0	0	0	0	1	0	0	0	0	1	0	1	0	0	0	0	1	1	0	0	1	1	0	0	0	0	0	0	0	0	0	0	0	0	0	0
OTU19	16	0	1	4	11	Bacteria(100);Firmicutes(99);Clostridia(97);Clostridiales(89);Caldicoprobacteraceae(80);Caldicoprobacter(80);	Caldicoprobacter algeriensis TH7C1	NR_117466.1	0.92	Clone OTU04278	KX876126.1	0.95	Dark fermentation reactor	0	0	0	0	0	0	0	0	1	1	0	0	0	0	0	1	0	0	1	1	0	0	1	0	0	0	0	0	0	0	0	0	0	0	0	0
OTU20	15	5	0	0	10	Bacteria(100);Firmicutes(100);Clostridia(100);Clostridiales(100);Peptococcaceae(100);Desulfitibacter(100);	Firmicutes bacterium LX-D	AB669475.1	0.94	Clone DGG_5	KX034045.1	1	Tengchong hot springs	0	0	0	0	0	0	0	1	0	0	0	0	1	0	0	0	0	0	1	0	0	1	1	0	0	0	0	0	0	0	1	1	1	0	0	0
OTU21	14	7	0	2	5	Bacteria(96);Firmicutes(93);Clostridia(72);Clostridiales(70);	Desulfotomaculum intricatum strain SR45	NR_114379.1	0.95	Clone ncd211h06c1	HM267240.1	0.93	Skin, volar forearm	0	1	0	0	0	0	0	0	0	0	0	0	0	0	0	0	0	0	0	1	1	1	0	0	0	0	0	0	0	0	0	1	1	0	0	0
OTU22	14	6	1	5	2	Bacteria(100);Firmicutes(100);Clostridia(100);Clostridiales(100);Clostridiaceae-3(99);Caloranaerobacter(99);	Caloranaerobacter sp TR13	KC533829.1	0.97	Clone s5_8_I_23	FN396777.1	1	Arctic marine sediment	0	0	0	0	1	0	1	1	0	0	0	0	0	0	0	1	1	0	0	0	0	0	0	0	0	0	0	0	0	0	1	0	1	0	0	0
OTU23	13	3	0	5	5	Bacteria(100);Firmicutes(98);Clostridia(97);Clostridiales(84);Peptococcaceae(71);Desulfitibacter(66);	Firmicutes bacterium LX-D	AB669475.1	0.89	Clone OTU317	KX957010.1	0.96	Aarhus Bay sediment	1	0	0	0	0	0	0	0	0	0	1	0	0	0	0	1	0	0	1	1	0	0	0	0	1	0	1	0	0	0	1	0	0	0	0	0
OTU24	13	4	0	3	6	Bacteria(100);Firmicutes(100);Clostridia(100);Thermoanaerobacterales(100);Thermoanaerobacteraceae(100);Moorella(100);	Moorella glycerini strain JW/AS-Y6	NR_029198.1	0.99	Clone 7L10	JQ693111.1	0.99	Forest soil	0	1	0	1	0	0	0	0	0	1	0	0	0	0	0	0	0	0	0	0	0	0	0	0	0	0	1	0	0	0	0	1	0	0	0	1
OTU25	13	7	0	1	5	Bacteria(100);Firmicutes(93);Clostridia(91);Thermoanaerobacterales(83);Thermoanaerobacteraceae(83);Ammonifex(83);	Sulfate-reducing bacterium KNH	AB518055.1	0.99	Clone BLM1B_05B	KF939358.1	0.94	Deep geothermal aquifer	0	1	0	0	1	0	0	0	1	0	0	1	0	0	0	0	0	1	0	0	0	0	0	0	1	0	0	0	0	1	0	1	0	0	0	0
OTU26	12	2	1	4	5	Bacteria(100);Firmicutes(100);Clostridia(100);Clostridiales(100);Peptococcaceae(100);Desulfotomaculum(79);	Desulfotomaculum sp MP104 PS13	KC439348.1	0.97	Clone tSRB61_74	JQ304585.1	1	Aarhus Bay sediment	0	0	0	1	0	0	0	0	0	0	0	1	1	0	0	1	0	0	0	0	1	0	0	0	0	0	0	0	0	0	0	0	0	0	0	0
OTU27	11	1	0	1	9	Bacteria(100);Firmicutes(97);Clostridia(75);Clostridiales(70);	Desulfonosporus sp AAN04	AB436739.1	0.96	Clone OTU2435	KX956782.1	0.97	Aarhus Bay sediment	0	0	0	0	0	0	0	0	0	0	1	0	0	0	0	0	0	0	0	0	0	0	1	0	0	0	0	0	0	0	0	0	0	0	0	0
OTU28	11	8	0	1	2	Bacteria(100);Firmicutes(100);Clostridia(100);Clostridiales(100);Caldicoprobacteraceae(100);Caldicoprobacter(100);	Alcaliphilic isolate strain Su22	EU315116.3	0.91	Clone V8_TXEOR_12E	KM657018.1	1	Oil reservoir production water	0	0	0	0	0	0	1	1	0	0	0	1	1	0	0	1	1	0	0	0	0	0	0	0	0	0	0	0	0	1	1	1	1	0	0	0
OTU29	10	3	2	4	1	Bacteria(100);Firmicutes(100);Bacilli(100);Bacillales(100);Bacillaceae(90);	Bacillus persicus 1011MAR1A24.1	LN867121.1	0.97	Clone DMVJ_3BS	KF722761.1	0.97	Marine coastal ecosystem	0	0	0	0	0	0	0	0	0	0	0	0	0	0	0	0	0	0	0	0	0	0	0	0	0	0	0	0	0	0	0	0	0	0	0	0
OTU30	10	6	0	3	1	Bacteria(100);Firmicutes(100);Bacilli(100);Bacillales(100);Planococcaceae(100);Jeotgalibacillus(100);	Jeotgalibacillus campisalis strain BGB26	KC778391.1	1	Clone DH162B36	KR086552.1	1	Layer sediments from the East China Sea	0	0	0	0	0	0	0	0	0	0	0	0	0	0	0	0	0	0	0	0	0	0	0	0	0	0	0	1	0	0	0	0	0	0	0	0
OTU31	9	3	0	1	5	Bacteria(100);Firmicutes(100);Clostridia(92);Clostridiales(90);Peptococcaceae(84);	Sulfate reducing bacterium	AJ012602.1	0.92	Clone 253	KP065408.1	0.99	Food waste anaerobic digester	0	0	0	0	0	0	1	0	0	1	0	0	1	0	0	0	0	0	0	0	0	0	0	0	0	0	0	0	0	0	1	0	0	0	0	0
OTU32	9	3	0	1	5	Bacteria(100);Firmicutes(100);Clostridia(100);Clostridiales(89);Peptococcaceae(89);Desulfotomaculum(89);	Desulfotomaculum luciae strain DSM 12396	NR_117590.1	0.99	Clone PerAce60_D04	LM643763.1	0.99	HC-polluted soil	0	0	0	0	1	0	0	0	0	0	0	0	0	0	0	0	0	0	0	0	0	0	0	0	0	0	0	0	0	0	0	0	0	0	1	0
OTU33	9	5	0	3	1	Bacteria(100);Firmicutes(100);Clostridia(100);Thermoanaerobacterales(100);Family-III(100);Tepidanaerobacter(100);	Anaerobic bacterium TOL	AB232581.1	0.98	Clone: KGO_cB04	LC194996.1	1	Deep groundwater (800 m depth)	1	0	0	0	0	1	0	0	0	0	0	0	1	0	0	0	0	0	0	0	0	0	0	0	1	0	0	0	1	0	0	1	0	0	0	0
OTU34	8	0	0	0	8	Bacteria(100);Firmicutes(100);Clostridia(97);Clostridiales(93);Peptococcaceae(92);	Desulfotomaculum geothermicum strain B2T	AJ621886.1	0.96	Clone Z3_Bac_67	EU999019.1	0.96	Formation fluids from subsurface gas field	0	1	1	1	0	0	0	0	0	0	0	0	0	0	0	0	0	0	0	0	0	0	0	0	0	0	0	0	0	0	0	0	0	0	0	0
OTU35	8	5	0	1	2	Bacteria(100);Firmicutes(100);Bacilli(100);Bacillales(100);Bacillaceae(100);Tepidibacillus(97);	Tepidibacillus fermentas STGH	NR_125657.1	0.98	Clone H2TBiocatB_5	KC594801.1	0.98	Thermophilic biocathode	0	0	1	0	0	0	1	0	0	0	0	0	0	0	0	0	0	0	0	0	0	0	0	0	0	0	0	0	0	0	0	0	0	0	0	0
OTU36	8	1	0	2	5	Bacteria(100);Firmicutes(100);Clostridia(100);Clostridiales(93);Peptococcaceae(86);	Desulfotomaculum sp MP104 PS13	KC439348.1	0.97	Clone C19TS5_54	KR476626.1	0.97	High temp oil reservoir produced water	1	0	0	0	0	0	0	0	0	0	1	0	1	0	0	0	0	0	1	1	0	0	0	0	0	0	0	0	0	0	0	0	0	0	0	0
OTU37	8	1	0	2	5	Bacteria(100);Firmicutes(98);Clostridia(88);	Desulfotomaculum sp MP104 PS13	KC439348.1	0.94	Clone C19TS5_54	KR476626.1	0.94	Production water from a high temperature petroleum reservoir; China: Shengli oilfield, Shangdong province	0	0	0	0	0	0	0	0	0	0	1	0	0	0	0	0	0	0	0	0	0	0	0	0	0	0	0	0	0	0	0	0	0	0	0	0
OTU38	7	1	0	1	5	Bacteria(100);Firmicutes(100);Clostridia(100);Clostridiales(98);Peptococcaceae(97);Desulfitibacter(97);	Firmicutes bacterium LX-D	AB669475.1	0.89	Clone LGH02-B-085	HQ916622.1	0.97	Terrestrial mud volcano	0	0	1	0	0	0	0	0	0	0	0	1	0	0	0	0	0	0	0	1	0	0	1	0	0	0	0	0	0	0	0	0	0	0	0	0
OTU39	7	4	0	2	1	Bacteria(100);Firmicutes(100);Bacilli(100);Bacillales(95);Bacillaceae(94);Vulcanibacillus(72);	Bacterium Tc55	AB260051.1	0.95	Clone 1_12_31|2|Lib1	KJ650714.1	0.95	Tailings dump	0	0	0	0	0	0	0	0	0	0	0	0	0	0	0	0	0	0	0	0	0	0	0	0	0	0	1	0	0	0	0	0	0	0	0	0
OTU40	7	3	1	3	0	Bacteria(100);Firmicutes(100);Clostridia(100);Clostridiales(100);Peptococcaceae(100);	Desulfotomaculum thermosapovorans DSM 6562	NR_119247.1	0.99	Clone NS_217	KF785600.1	0.99	Rhizosphere	0	0	0	0	0	0	0	0	0	0	0	0	0	0	0	0	0	0	0	0	0	0	0	0	0	0	0	0	0	0	0	0	0	0	0	0
OTU41	7	1	0	3	3	Bacteria(100);Firmicutes(95);OPB54(86);	Clostridium sp 6-31	FJ808611.1	0.92	Clone Paddy_75_6525	JF987227.1	0.94	Paddy rice cropland soils that have been reclaimed from salt marshes for 75 years	0	0	0	0	0	0	0	0	0	0	0	0	0	0	0	1	0	0	0	0	0	0	0	0	0	0	0	0	0	0	1	0	0	0	0	0
OTU42	7	4	0	0	3	Bacteria(100);Firmicutes(100);Clostridia(99);Thermoanaerobacterales(99);Thermoanaerobacteraceae(99);Moorella(99);	Moorella perchloratireducens strain An10	NR_125518.1	0.95	Clone CO1SHNF644	FJ469368.1	0.97	Alaskan North Slope Oil processing facility coalescer	0	0	0	0	0	0	0	0	0	0	0	1	1	0	0	0	0	0	0	0	0	0	0	0	0	0	0	0	0	0	1	1	0	0	0	0
OTU43	6	2	1	1	2	Bacteria(100);Firmicutes(100);Clostridia(100);Clostridiales(100);Peptococcaceae(100);Desulfotomaculum(100);	Desulfotomaculum intricatum strain SR45	NR_114379.1	0.98	Clone WB13	JX133608.1	0.95	Banana plantation soil	0	1	0	0	0	0	0	0	0	0	0	1	0	0	0	0	0	0	0	0	0	0	0	0	0	0	0	0	0	0	0	0	0	0	0	0
OTU44	6	3	0	1	2	Bacteria(100);Firmicutes(100);Clostridia(100);Clostridiales(99);DB27(63);	Desulfotomaculum sp Lac2	DQ386219.1	0.95	Clone F3Dmac	DQ386216.1	0.95	Great salt lake hypersaline sediment	0	0	0	0	1	0	0	0	0	0	0	0	0	0	0	0	0	0	0	0	0	0	0	0	0	0	0	0	0	1	0	0	0	0	0	0
OTU45	6	5	0	1	0	Bacteria(100);Firmicutes(97);Clostridia(97);Clostridiales(97);Family-XVIII(97);Symbiobacterium(97);	Symbiobacterium thermophilum strain IAM 14863	NR_075044.1	0.92	Clone aHCH7_C3	KC853576.1	0.93	Soil sample	0	0	0	0	0	0	0	0	0	0	0	1	0	1	0	0	0	0	0	0	0	0	0	0	0	0	1	0	0	0	0	0	1	0	0	0
OTU46	5	2	1	2	0	Bacteria(99);Firmicutes(93);Clostridia(80);Clostridiales(69);	Desulfonosporus AAN04	AB436739.1	0.99	Clone 270	KP065425.1	1	Anaerobic digester	0	0	0	0	0	0	0	0	0	0	0	0	0	0	0	0	0	0	0	0	0	0	0	0	0	0	0	0	0	0	0	0	0	0	0	0
OTU47	5	4	1	0	0	Bacteria(100);Firmicutes(100);Clostridia(100);Clostridiales(100);Family-XVIII(100);Symbiobacterium(100);	Symbiobacterium ostreiconchae KY38	NR_134208.1	1	isolate G40_17	FN868427.1	1	Soil	0	0	0	0	0	0	0	0	0	0	0	0	0	0	0	0	0	0	0	0	0	0	0	0	0	0	0	0	0	0	0	0	0	0	0	0
OTU48	5	3	0	1	1	Bacteria(100);Firmicutes(100);Clostridia(99);Clostridiales(99);Peptococcaceae(98);Pelotomaculum(79);	Bacterium Prop2	AY756143.1	0.96	Clone SYNH02_ew01B-133	JQ245647.1	0.99	Terrestrial mud volcano	0	0	0	0	0	0	0	1	1	0	0	0	1	0	0	1	0	0	0	0	0	0	0	0	0	0	0	0	0	0	0	0	0	0	0	0
OTU49	5	1	1	3	0	Bacteria(100);Firmicutes(100);Clostridia(100);Clostridiales(100);Peptococcaceae(100);	Desulfotomaculum sp Mechichi-2001	AY069974.1	1	Clone tSRB46_2	JQ304683.1	1	Aarhus Bay sediment	0	0	0	0	0	0	0	0	0	0	0	0	0	0	0	0	0	0	0	0	0	0	0	0	0	0	0	0	0	0	0	0	0	0	0	0
OTU50	5	1	0	4	0	Bacteria(100);Firmicutes(100);Clostridia(100);Clostridiales(100);Clostridiaceae-4(99);Salimesophilobacter(96);	Caldanaerocella colombiensis strain P4.4	AY464940.1	0.98	Clone OTU574	KX957273.1	0.99	Aarhus Bay sediment	0	0	0	0	1	0	0	0	0	0	0	0	0	0	0	0	0	0	0	0	0	0	0	0	0	0	0	0	0	0	0	0	0	0	0	0
OTU51	5	1	1	2	1	Bacteria(100);Firmicutes(100);Bacilli(100);Bacillales(100);Bacillaceae(98);Aeribacillus(61);	Bacillus sp strain JDMASP6	KX817939.1	0.98	Clone OTU1708	KX956008.1	1	Aarhus Bay sediment	0	0	0	0	0	0	0	0	0	0	0	0	0	0	0	0	0	0	0	0	0	0	0	0	0	0	0	0	0	0	0	0	0	0	0	0
OTU52	5	2	1	1	1	Bacteria(100);Firmicutes(95);OPB54(63);	Limnochorda pilosa strain HC45	AP014924.1	0.96	Clone 15	KY313616.1	0.99	Thermophilic microbial fuel cell	0	0	0	0	0	0	0	0	0	0	0	0	0	0	0	0	0	0	0	0	0	0	0	0	0	0	0	0	0	0	1	0	0	0	0	0
OTU53	5	1	1	2	1	Bacteria(100);Firmicutes(99);Clostridia(99);Clostridia-Incertae-Sedis(96);Unknown-Family(96);Candidatus-Desulforudis(96);	Candidatus Desulforudis audaxviator MP104C	CP000860.1	0.92	Clone bacOTU_311	KR013605.1	0.99	Anaerobic reactor inoculated with sludge coming from a mesophilic WWTP anaerobic reactor	0	0	0	0	0	0	0	0	0	0	0	0	0	0	0	0	0	0	0	0	0	0	0	0	0	0	0	0	0	0	0	0	0	0	0	0
OTU54	5	2	0	0	3	Bacteria(100);Firmicutes(100);Clostridia(100);Clostridiales(98);Peptococcaceae(98);Desulfitibacter(98);	Firmicutes bacterium LX-D	AB669475.1	0.89	Clone OTU2468	KX956814.1	0.95	Aarhus Bay sediment	0	0	0	0	0	0	0	0	0	0	0	0	1	0	0	0	1	0	0	0	0	1	0	0	0	0	1	0	0	0	0	0	0	0	0	0
OTU55	4	1	0	1	2	Bacteria(100);Firmicutes(100);Clostridia(100);Clostridiales(100);Peptococcaceae(100);Thermincola(100);	Thermincola sp JR	GU815244.1	0.93	Clone 1_33_28|3|Lib1_Lib4	KJ650711.1	0.98	Tailings dump	0	0	0	0	0	0	0	0	0	0	0	1	0	0	0	0	0	0	0	0	0	0	1	0	0	0	0	0	0	0	0	0	0	0	0	0
OTU56	4	2	0	0	2	Bacteria(100);Firmicutes(100);Clostridia(99);Clostridiales(99);Peptococcaceae(98);Desulfotomaculum(98);	Desulfotomaculum intricatum strain SR45	NR_114378.1	0.97	Clone WB21	JX133614.1	0.97	Banana plantation soil	0	1	0	0	0	0	0	0	0	0	0	1	0	0	0	0	0	0	0	0	0	0	0	0	0	0	0	0	0	0	0	0	0	0	0	0
OTU57	4	0	0	3	1	Bacteria(100);Firmicutes(100);Clostridia(100);Clostridiales(100);Clostridiaceae-4(98);Caminicella(86);	Alkaliphilus sp LacV	KJ159207.1	0.97	Clone ABH-15	KF964589.1	0.99	Lake wetland soil	0	0	0	0	0	0	0	0	0	0	0	0	0	0	0	0	0	0	0	0	0	0	0	0	0	0	0	0	0	0	0	0	0	0	0	0
OTU58	4	3	0	1	0	Bacteria(100);Firmicutes(100);Bacilli(100);Bacillales(100);Bacillaceae(100);Caldibacillus(100);	Geobacillus debilis	JQ897438.1	0.99	Clone 5928	KP804931.1	0.99	Colon	0	0	0	0	0	0	0	0	0	0	0	0	0	0	0	0	0	0	0	0	0	0	0	0	0	0	0	0	0	0	0	0	0	0	0	0
OTU59	4	1	1	1	1	Bacteria(100);Firmicutes(93);Clostridia(78);Clostridiales(70);	Peptococcaceae bacterium Ri50	EU400652.1	0.98	Clone: HYD-BR-B05	AB910322.1	1	Bioreactor using deep groundwater	0	0	0	0	0	0	0	0	0	0	0	0	0	0	0	0	0	0	0	0	0	0	0	0	0	0	0	0	0	0	0	0	0	0	0	0
OTU60	4	0	0	3	1	Bacteria(100);Firmicutes(100);Clostridia(100);Clostridiales(100);Clostridiaceae-3(100);Sporosalibacterium(90);	Sporosalibacterium sp MRo-4	KX371568.1	0.99	Clone SBZP_6197	JN539343.1	0.99	Guerrero Negro hypersaline microbial mat	0	0	0	0	0	0	0	0	0	0	0	0	0	0	0	0	0	0	0	0	0	0	0	0	0	0	0	0	0	0	0	0	0	0	0	0
OTU61	4	0	0	3	1	Bacteria(100);Firmicutes(96);Clostridia(66);	Bacillus infernus strain TH-23	NR_027227.1	1	Clone OT-2-D1	JQ337663.1	1	Composting sample at 112 days	0	0	0	0	0	0	0	0	0	0	0	0	0	0	0	0	0	0	0	0	0	0	0	0	0	0	0	0	0	0	0	0	0	0	0	0
OTU62	4	2	0	2	0	Bacteria(100);Firmicutes(100);Bacilli(100);Bacillales(99);Bacillaceae(82);Bacillus(74);	Bacillus asahii strain V43.1b	KT720309.1	0.97	Clone Otu02135	KX875655.1	1	Dark fermentation reactor (inoculum:manure digestate; feed:lignocellulosic residues)	0	0	0	0	0	0	0	0	0	0	0	0	0	0	0	0	0	0	0	0	0	0	0	0	0	0	0	0	0	0	0	0	0	0	0	0
OTU63	3	2	0	1	0	Bacteria(100);Firmicutes(97);Clostridia(96);Clostridiales(95);Family-XVIII(95);Symbiobacterium(94);	Symbiobacterium thermophilum	NR_075044.1	0.92	Clone PS34	KF517386.1	0.93	Shrimp culture pond sediment	0	0	0	0	0	0	0	0	0	0	0	0	0	0	0	0	0	0	0	0	0	0	0	0	0	0	0	0	0	0	0	0	0	0	0	0
OTU64	3	1	1	1	0	Bacteria(100);Firmicutes(96);Clostridia(91);Clostridiales(80);Peptococcaceae(72);	Clostridiales bacterium Bal55	AB260037.1	0.92	Clone tSRB50_21	JQ304638.1	1	Aarhus Bay sediment	0	0	0	0	0	0	0	0	0	0	0	0	0	0	0	0	0	0	0	0	0	0	0	0	0	0	0	0	0	0	0	0	0	0	0	0
OTU65	3	0	0	0	3	Bacteria(100);Firmicutes(97);Clostridia(97);Clostridia-Incertae-Sedis(64);Unknown-Family(64);Candidatus-Desulforudis(64);	Sulfate-reducing bacterium KNH	AB518055.1	0.93	Clone HN4-5-42-1	KX163967.1	0.93	Deep basaltic aquifer	0	0	0	1	0	0	0	0	0	0	1	0	0	0	0	0	0	0	0	0	0	0	0	0	0	0	0	0	0	0	0	0	0	0	0	0
OTU66	3	1	1	1	0	Bacteria(100);Firmicutes(100);Clostridia(100);Clostridiales(100);Peptococcaceae(69);Desulfotomaculum(69);	Desulfotomaculum peckii strain LINDBHT1	NR_109724.1	1	Clone tSRB61_56	JQ304569.1	0.99	Aarhus Bay sediment 0-10 cmbsf	0	0	0	0	0	0	0	0	0	0	0	0	0	0	0	0	0	0	0	0	0	0	0	0	0	0	0	0	0	0	0	0	0	0	0	0
OTU67	3	0	0	2	1	Bacteria(100);Firmicutes(99);Clostridia(98);Clostridiales(95);Caldicoprobacteraceae(82);Caldicoprobacter(82);	Caldicoprobacter algeriensis TH7C1	NR_117466.1	0.92	Clone: GRY_cB03	LC123718.1	0.99	Deep groundwater	0	0	0	0	0	0	0	0	0	0	0	0	0	0	0	0	0	0	0	1	0	0	0	0	0	0	0	0	0	0	0	0	0	0	0	0
OTU68	3	3	0	0	0	Bacteria(100);Firmicutes(98);OPB54(94);	Hydrogenispora ethanolica strain LX-B	NR_125455.1	0.92	Clone b10-165	JX575930.1	0.94	Pit mud	0	0	0	0	0	0	1	0	0	0	0	0	0	0	0	0	0	0	0	0	0	0	0	0	1	0	0	0	0	0	0	0	0	0	0	0
OTU69	3	0	0	1	2	Bacteria(100);Firmicutes(100);Clostridia(100);Clostridiales(100);Clostridiaceae-3(100);Caloranaerobacter(100);	Caloranaerobacter ferrireducens	NR_135860.1	0.99	Clone HP13-20	KP004433.1	0.99	Hydrogen-producing enrichment	0	0	0	0	0	0	0	0	0	0	0	0	0	0	0	0	0	0	0	0	0	0	0	0	0	0	0	0	0	0	0	0	0	0	0	0
OTU70	3	3	0	0	0	Bacteria(100);Firmicutes(100);Clostridia(100);Clostridiales(100);Clostridiaceae-4(92);	Clostridium sp DY192	HQ696463.1	0.97	Clone SBZP_6841	JN539926.1	0.98	Guerrero Negro hypersaline microbial mat	0	0	0	0	1	0	1	0	0	0	0	1	0	0	0	0	0	0	0	0	0	0	0	0	0	0	0	0	0	0	0	0	0	0	0	0
OTU71	3	1	0	1	1	Bacteria(100);Firmicutes(97);Clostridia(96);Thermoanaerobacterales(79);Thermoanaerobacteraceae(79);Ammonifex(78);	Sulfate-reducing bacterium KNH	AB518055.1	0.97	Clone BLM1B_05B	KF939358.1	0.94	Deep geothermal aquifer associated with fractured paleozoic carbonate rock	0	0	0	0	0	0	0	0	0	0	0	0	0	0	0	0	0	0	0	0	0	0	0	0	0	0	0	0	0	1	0	0	0	0	0	0
OTU72	3	0	0	2	1	Bacteria(100);Firmicutes(100);Clostridia(100);Thermoanaerobacterales(99);Thermoanaerobacteraceae(99);Moorella(99);	Moorella glycerini strain JW/AS-Y6	NR_029198.1	0.95	Clone BTEX1-10F	HM992534.1	0.96	Oil sands tailings settling basin	0	0	0	0	0	1	0	0	0	0	0	0	0	0	0	0	0	0	0	0	0	0	0	0	0	0	0	0	0	0	0	0	0	0	0	0
OTU73	3	0	0	1	2	Bacteria(100);Firmicutes(100);Clostridia(100);Clostridiales(100);Clostridiaceae-3(96);Caloranaerobacter(87);	Caloranaerobacter sp TR13	KC533829.1	0.96	Clone ABR-18	KY082947.1	0.98	Anaerobic active sludge used for treating production water from oil well	0	0	0	0	0	0	0	0	0	0	0	0	0	0	0	1	0	0	0	0	0	0	0	0	0	0	0	0	0	0	0	0	0	0	0	0
OTU74	3	1	1	1	0	Bacteria(100);Firmicutes(100);Clostridia(100);Clostridiales(100);Peptococcaceae(100);Desulfotomaculum(100);	Desulfotomaculum intricatum strain SR45	NR_114379.1	0.99	Clone ncd211h06c1	HM267240.1	0.99	Skin, volar forearm	0	0	0	0	0	0	0	0	0	0	0	0	0	0	0	0	0	0	0	0	0	0	0	0	0	0	0	0	0	0	0	0	0	0	0	0
OTU75	3	1	1	0	1	Bacteria(100);Firmicutes(88);Clostridia(79);Clostridiales(73);Family-XVII(65);Sulfobacillus(65);	Bacterium JAMFM0401	AB362269.1	0.97	Clone K6Ring5Rock-111064:2	JX950128.1	0.99	Bentonite clay clones 450m	0	0	0	0	0	0	0	0	0	0	0	0	0	0	0	0	0	0	0	0	0	0	0	0	0	0	0	0	0	0	0	0	0	0	0	0
OTU76	2	2	0	0	0	Bacteria(100);Firmicutes(100);Clostridia(100);Clostridiales(100);Peptococcaceae(100);Pelotomaculum(100);	Pelotomaculum isophthalicicum JI	NR_041320.1	0.95	Clone BpP98	EU523095.1	0.99	Benzene degrading enrichment culture	0	0	0	0	0	0	0	0	0	0	0	0	0	0	0	0	0	0	0	0	0	0	0	0	0	0	0	0	0	0	0	0	0	0	0	0
OTU77	2	1	0	1	0	Bacteria(100);Firmicutes(93);Clostridia(78);	Bacillales bacterium Bal55	AB260037.1	0.93	Clone Hda_Bac9	FN356310.1	1	Production water from high-temperature oil reservoir	0	0	0	0	0	0	0	0	0	0	0	0	0	0	0	0	0	0	0	0	0	0	0	0	0	0	0	0	0	0	0	0	1	0	0	0
OTU78	2	0	0	0	2	Bacteria(100);Firmicutes(100);Clostridia(100);Clostridiales(100);Peptococcaceae(100);Desulfitobacterium(100);	Desulfitobacterium sp Viet-1	AF357919.1	0.98	Clone T12RRH100B12	HQ896304.1	0.98	Arsenic reducing soil enrichment	0	0	0	0	0	0	0	0	0	0	0	0	0	0	0	0	0	0	0	0	0	0	0	0	0	0	0	0	0	0	0	0	0	0	0	0
OTU79	2	1	0	1	0	Bacteria(100);Firmicutes(100);Clostridia(100);Clostridiales(100);	Desulfotomaculum sp Lac-2	JQ304695.1	0.99	Clone tSRB46_9	JQ304693.1	0.99	Aarhus Bay sediment	0	0	0	0	0	0	0	0	0	0	0	0	0	0	0	0	0	0	0	0	1	0	0	0	0	0	0	0	0	0	0	0	0	0	0	0
OTU80	2	1	0	1	0	Bacteria(100);Firmicutes(100);Clostridia(100);Clostridiales(100);Clostridiaceae-4(100);Clostridium-sensu-stricto(100);	Clostridium sp DY192	HQ696463.1	0.99	Clone OTU508	KX957205.1	1	Aarhus Bay sediment	0	0	0	0	0	0	1	0	0	0	0	0	0	0	0	0	0	0	0	0	0	0	0	0	0	0	0	0	0	0	0	0	0	0	0	0
OTU81	2	1	0	1	0	Bacteria(100);Firmicutes(100);Clostridia(100);Clostridiales(100);Peptococcaceae(100);Thermincola(99);	Thermincola sp JR	CP002028.1	0.94	Clone A030	LN998008.1	0.97	Aquifer sediment	0	0	0	0	0	0	0	0	0	0	0	0	0	0	0	0	0	0	0	0	0	0	0	0	1	0	0	0	0	0	0	0	0	0	0	0
OTU82	2	1	0	0	1	Bacteria(100);Firmicutes(100);Clostridia(100);Clostridiales(100);Family-XVIII(100);	Caldinitratiruptor microaerophilus strain CA62N	NR_117354.1	0.85	Clone 1_05_104|1|Lib1	KJ650777.1	0.98	Sulfidic mine tailing dump	0	0	0	0	0	0	0	0	0	0	0	0	0	0	0	0	0	0	0	0	0	1	0	0	0	0	0	0	0	0	0	0	0	0	0	0
OTU83	2	1	0	0	1	Bacteria(100);Firmicutes(100);Clostridia(100);Clostridiales(100);Peptococcaceae(100);Thermincola(100);	Thermincola sp JR	GU815244.1	0.93	Clone 1_09_35|2|Lib1	KJ650718.1	0.97	Selebi-Phikwe tailing dump	0	0	0	0	0	0	0	0	0	0	0	0	0	0	0	0	0	0	0	0	0	0	0	0	0	0	0	0	0	0	0	0	1	0	0	0
OTU84	2	0	0	1	1	Bacteria(100);Firmicutes(89);	Clostridiales bacterium Bal55	AB260037.1	0.98	Clone Dan_Bac29	FN356238.1	0.96	Production water from high temperature oil reservoir	0	0	0	0	0	0	0	0	0	0	0	0	0	0	0	0	0	0	0	0	0	0	0	0	0	0	0	0	0	0	0	0	0	0	0	0
OTU85	2	1	1	0	0	Bacteria(100);Firmicutes(99);Clostridia(99);Clostridiales(99);Family-XVIII(99);Symbiobacterium(97);	Symbiobacterium terraclitae strain KA13	NR_134209.1	1	Clone PS2549	FN667361.1	0.99	Pilot scale municipal drum compost	0	0	0	0	0	0	0	0	0	0	0	0	0	0	0	0	0	0	0	0	0	0	0	0	0	0	0	0	1	0	0	0	0	0	0	0
OTU86	2	0	0	0	2	Bacteria(100);Firmicutes(100);Clostridia(98);Clostridiales(98);Peptococcaceae(96);Sporotomaculum(83);	Sporotomaculum syntrophicum strain WWH2	KC921180.1	0.95	Clone tSRB46_6	JQ304690.1	0.97	Aarhus Bay sediment 0-10 cmbsf	0	0	0	0	0	0	0	0	0	0	0	0	0	0	0	0	1	0	0	0	0	0	0	0	0	0	0	0	0	0	0	0	0	0	0	0
OTU87	2	0	0	0	2	Bacteria(100);Firmicutes(96);Clostridia(66);	Desulfonosporus sp AAN04	AB436739.1	0.94	Clone Otu24899	KX878261.1	0.97	Dark fermentation reactor (inoculum:manure digestate; feed:lignocellulosic residues)	0	0	0	0	0	0	0	0	0	0	0	0	0	0	0	0	0	0	0	0	0	0	0	0	0	0	0	0	0	0	0	0	0	0	0	0
OTU88	2	1	1	0	0	Bacteria(100);Firmicutes(100);Clostridia(100);Clostridiales(100);Caldicoprobacteraceae(91);Caldicoprobacter(91);	Caldicoprobacter algeriensis strain TH7C1	NR_117466.1	0.93	Clone: KGO_cB06	LC194998.1	1	Deep groundwater (800 m depth)	0	0	0	0	0	0	0	0	0	0	0	0	1	0	0	0	0	0	0	0	0	0	0	0	0	0	0	0	0	0	0	0	0	0	0	0
OTU89	2	1	0	0	1	Bacteria(100);Firmicutes(98);Clostridia(88);Clostridiales(77);Peptococcaceae(69);	Clostridiales bacterium Bal55	AB260037.1	0.94	Clone tSRB50_31	JQ304648.1	0.99	Aarhus Bay sediment 0-10 cmbsf	0	0	0	0	0	0	0	0	0	0	0	0	0	0	0	0	0	0	0	0	0	0	0	0	0	0	0	0	0	0	0	0	0	0	0	0
OTU90	1	0	0	1	0	Bacteria(100);Firmicutes(100);Bacilli(100);Bacillales(100);Bacillaceae(100);Vulcanibacillus(100);	Vulcanibacillus modesticaldus BR	NR_042421.1	0.98	Clone 1_18_24|3|Lib1_Lib2	KJ650707.1	0.98	Tailings dump	0	0	0	0	0	0	0	0	0	0	0	0	0	0	0	0	0	0	0	0	0	0	0	0	0	0	0	0	0	0	0	0	0	0	0	0
OTU91	1	1	0	0	0	Bacteria(100);Firmicutes(100);Clostridia(100);Clostridiales(100);Peptococcaceae(100);Desulfotomaculum(100);	Desulfotomaculum DSM7440	Y11579.1	1	Clone JR95	JQ304726.1	0.99	Aarhus Bay sediment	0	0	0	0	0	0	0	0	0	0	0	0	0	0	0	0	0	0	0	0	0	0	0	0	0	0	0	0	0	0	0	0	0	0	0	0
OTU92	1	0	0	0	1	Bacteria(100);Firmicutes(100);Clostridia(100);Clostridiales(87);	Desulfonosporus sp AAN04	AB436739.1	0.91	Clone HP4-22	KP004422.1	0.94	Hydrogen producing enrichment	0	0	0	0	0	0	0	0	0	0	0	0	0	0	0	0	0	0	0	0	0	0	0	0	0	0	0	0	0	0	0	0	0	0	0	0
OTU93	1	1	0	0	0	Bacteria(100);Firmicutes(100);Bacilli(100);Bacillales(100);Alicyclobacillaceae(100);Effusibacillus(100);	Bacterium EA10-ST-5	JF418057.1	0.99	Clone 1_88_53|1|Lib1	KJ650734.1	0.97	Tailings dump	0	0	0	0	0	0	0	0	0	0	0	0	0	0	0	0	0	0	0	0	0	0	0	0	0	0	0	0	0	0	0	0	0	0	0	0
OTU94	1	1	0	0	0	Bacteria(100);Firmicutes(100);Bacilli(100);Bacillales(80);Bacillaceae(69);	Sediminibacillus sp HME9698	KF679403.1	0.95	Clone DB-F15	JQ966227.1	0.94	Fermentation of pixian sauce	0	0	0	0	0	0	0	0	0	0	0	0	0	0	0	0	0	0	0	0	0	0	0	0	0	0	0	0	0	0	0	0	0	0	0	0
OTU95	1	1	0	0	0	Bacteria(100);Firmicutes(100);Clostridia(100);Clostridiales(100);Clostridiaceae-1(100);Fonticella(97);	Fonticella tunisiensis strain BELH25	NR_108870.1	0.97	Clone OTU2499	KX956846.1	1	Aarhus Bay sediment	0	0	0	0	0	0	0	0	0	0	0	0	0	0	0	0	0	0	0	0	0	0	0	0	0	0	0	0	0	0	0	0	0	0	0	0
OTU96	1	0	0	1	0	Bacteria(100);Firmicutes(100);Bacilli(100);Bacillales(97);Bacillaceae(83);	Sediminibacillus sp HME9698	KF679403.1	0.95	ELU0043-T225-S-NIPCRAMgANa_000173	HQ758837.1	0.94	gastrointestinal specimens	0	0	0	0	0	1	0	0	0	0	0	0	0	0	0	0	0	0	0	0	0	0	0	0	0	0	0	0	0	0	0	0	0	0	0	0
OTU97	1	0	0	0	1	Bacteria(100);Firmicutes(93);	Clostridiales bacterium Bal55	AB260037.1	0.96	DGGE gel band T102_7	FJ941817.1	0.96	Oil-produced water separation treatment plant	0	0	0	0	0	0	0	0	0	0	0	0	0	0	0	0	0	0	0	0	0	0	0	0	0	0	0	0	0	0	0	0	0	0	0	0
OTU98	1	1	0	0	0	Bacteria(100);Firmicutes(100);Bacilli(100);Bacillales(100);Alicyclobacillaceae(100);Kyrpidia(100);	Kyrpidia tusciae strain DSM 2912	NR_074733.1	0.99	Clone SHBZ1776	EU638596.1	1	Thermophilic microbial fuel cell acetate-fed experiment	0	0	0	0	0	0	0	0	0	0	0	0	0	0	0	0	0	0	0	0	0	0	0	0	0	0	0	0	0	0	0	0	0	0	0	0
OTU99	1	1	0	0	0	Bacteria(100);Firmicutes(100);Clostridia(100);Clostridiales(100);Family-XI(100);Tepidimicrobium(100);	Tepidimicrobium sp GRC5	LN881575.1	1	Clone Otu00654	KX875084.1	1	Dark fermentation reactor (inoculum:manure digestate; feed:lignocellulosic residues)	0	0	0	0	0	0	0	0	0	0	0	0	0	0	0	0	0	0	0	0	0	0	0	0	0	0	0	0	0	0	0	0	0	0	0	0
OTU100	1	0	0	0	1	Bacteria(100);Firmicutes(83);Clostridia(77);	Caloranaerobacter ferrireducens	NR_135860.1	0.89	Clone N01CH1_61_65	HF558632.1	0.95	Mine tailing	0	0	0	0	0	0	0	0	0	0	0	0	0	0	0	0	0	0	0	0	0	0	0	0	0	0	0	0	0	0	0	0	0	0	0	0
OTU101	1	0	0	1	0	Bacteria(100);Firmicutes(100);Bacilli(100);Bacillales(100);Bacillaceae(99);Vulcanibacillus(81);	Tepidibacillus sp Z9_2	KP898734.1	0.96	Clone Z9S6I30	KM105802.1	0.96	Deep subsurface groundwater	0	0	0	0	0	1	0	0	0	0	0	0	0	0	0	0	0	0	0	0	0	0	0	0	0	0	0	0	0	0	0	0	0	0	0	0
OTU102	1	0	0	0	1	Bacteria(100);Firmicutes(100);Bacilli(92);	Geobacillus sp strain DVT21	KX785124.1	0.88	DGGE gel band KPDSB27	KC147509.1	0.99	Oil-polluted desert soil in Kuwait	0	0	0	0	0	0	0	0	0	0	0	0	0	0	0	0	0	0	0	0	0	0	0	1	0	0	0	0	0	0	0	0	0	0	0	0
OTU103	1	1	0	0	0	Bacteria(100);Firmicutes(100);Clostridia(100);Thermoanaerobacterales(100);Family-III(100);Tepidanaerobacter(100);	Tepidanaerobacter acetatoxydans strain Re1	NR_074537.1	0.99	Clone 080213-ABM-Ibeco Seal 8-73	EU732642.1	0.99	Ibeco Seal M-90 bentonite buffer material at 50 degrees C without lactate	0	0	0	0	0	0	0	0	0	0	0	0	0	0	0	0	0	0	0	0	0	0	0	0	0	0	0	0	0	0	0	0	0	0	0	0
OTU104	1	0	1	0	0	Bacteria(100);Firmicutes(100);Clostridia(100);Clostridiales(100);Family-XVIII(100);Symbiobacterium(100);	Symbiobacterium terraclitae strain KA13	NR_134209.1	0.96	Clone PS2549	FN667361.1	0.96	Pilot scale municipal drum compost	0	0	0	0	0	0	0	0	0	0	0	0	0	0	0	0	0	0	0	0	0	0	0	0	0	0	0	0	0	0	0	0	0	0	0	0
OTU105	1	0	0	0	1	Bacteria(100);Firmicutes(99);Clostridia(95);Clostridiales(93);Peptococcaceae(92);Desulfotomaculum(90);	Desulfotomaculum intricatum strain GSR14	KT223435.1	0.95	Clone OTU168	KT784963.1	0.95	Rhizosphere soil clone	0	0	0	0	0	0	0	0	0	0	1	0	0	0	0	0	0	0	0	0	0	0	0	0	0	0	0	0	0	0	0	0	0	0	0	0
OTU106	1	1	0	0	0	Bacteria(100);Firmicutes(100);Clostridia(100);Clostridiales(99);Ruminococcaceae(87);Ruminococcaceae-UCG-013(82);	Clostridium sp SK-Y3	KT630605.1	0.95	Clone OTU111	KX955385.1	0.98	Aarhus Bay sediment	0	0	0	0	0	0	0	0	0	0	0	0	0	0	0	0	0	0	0	0	0	0	0	0	0	0	0	0	0	0	0	0	0	0	0	0
OTU107	1	0	0	0	1	Bacteria(100);Firmicutes(99);Clostridia(98);Thermoanaerobacterales(97);Thermoanaerobacteraceae(97);Gelria(89);	Moorella thermoacetica strain AMP	AY884087.1	0.87	Clone Nap_BAC_19	KR904866.1	1	Anaerobic enrichment cultures derived from high temperature oil reservoir	0	0	0	0	0	0	0	0	0	0	0	0	0	0	0	0	0	0	0	0	0	0	0	0	0	0	0	0	0	0	0	0	0	0	0	0
OTU108	1	0	0	1	0	Bacteria(100);Firmicutes(100);Bacilli(100);Bacillales(100);Thermoactinomycetaceae(100);Thermoactinomyces(93);	Thermoactinomyces sp strain YT06	KY454474.1	0.95	Clone DH93B16	KR086499.1	0.97	Layer sediments from the East China Sea	0	0	0	0	0	0	0	0	0	0	0	0	0	0	0	0	0	0	0	0	0	0	0	0	0	0	0	0	0	0	0	0	0	0	0	0
OTU109	1	0	0	0	1	Bacteria(100);Firmicutes(100);Clostridia(100);Clostridiales(100);Peptostreptococcaceae(100);Tepidibacter(100);	Tepidibacter sp AU743	LN878450.1	1	Clone E4_E09	KU578743.1	1	Seawater north eastern gulf of Mexico	0	0	1	0	0	0	0	0	0	0	0	0	0	0	0	0	0	0	0	0	0	0	0	0	0	0	0	0	0	0	0	0	0	0	0	0
OTU110	1	0	1	0	0	Bacteria(100);Firmicutes(98);Clostridia(96);Clostridiales(95);DB27(76);	Desulfotomaculum sp BEN12	KC331194.1	0.95	Clone JR97	JQ304727.1	1	Aarhus Bay sediment 0-10 cmbsf	0	0	0	0	0	0	0	0	0	0	0	0	0	0	0	0	0	0	0	0	0	0	0	0	0	0	0	0	0	0	0	0	0	0	0	0
OTU111	1	0	0	0	1	Bacteria(100);Firmicutes(99);Clostridia(96);Clostridiales(87);Peptococcaceae(70);	Desulfotomaculum geothermicum strain B2T	AJ621886.1	0.92	Clone 1501	MF080880.1	0.93	Anaerobic digestion reactor	0	0	0	0	0	0	0	0	1	0	0	0	0	0	0	0	0	0	0	0	0	0	0	0	0	0	0	0	0	0	0	0	0	0	0	0
OTU112	1	0	0	0	1	Bacteria(100);Firmicutes(99);Clostridia(99);Clostridiales(98);Peptococcaceae(88);	Desulfotomaculum sp MP104 PS13	KC439348.1	0.97	Clone tSRB61_79	JQ304548.1	0.97	Aarhus Bay sediment	0	0	0	0	0	0	0	0	0	0	0	0	0	0	0	0	0	0	0	0	0	0	0	0	0	0	0	0	0	0	0	0	0	0	0	0
OTU113	1	1	0	0	0	Bacteria(100);Firmicutes(100);Clostridia(100);Clostridiales(100);Clostridiaceae-4(92);Salimesophilobacter(80);	Geosporobacter sp GMCo17	KM370350.1	0.98	Clone Upland_40_6240	JF986942.1	0.98	Upland cropland soils that have been reclaimed from salt marshes for 40 years	0	0	0	0	0	0	0	0	0	0	0	0	0	0	0	0	0	0	0	0	0	0	0	0	0	0	0	0	0	0	0	0	0	0	0	0
OTU114	1	0	0	0	1	Bacteria(100);Firmicutes(100);Bacilli(100);Bacillales(100);Bacillaceae(96);Bacillus(75);	Bacillus thermoamylovorans isolate W046N_14304	LT688888.1	0.96	Clone OTU1547	KX955839.1	0.99	Volpi et al 2017 FiM Aarhus Bay sediment	0	0	0	0	0	0	0	0	0	0	0	0	0	0	0	0	0	0	0	0	0	0	0	0	0	0	0	0	0	0	0	0	0	0	0	0
OTU115	1	1	0	0	0	Bacteria(100);Firmicutes(100);Bacilli(100);Bacillales(100);Bacillaceae(100);Vulcanibacillus(88);	Vulcanibacillus modesticaldus BR	NR_042421.1	0.95	Clone 5_24_F11_b	JQ087108.1	0.96	Push core sediment sample from the vadose zone of a hydrocarbon contaminated aquifer	0	0	0	0	0	0	0	0	0	0	0	0	0	0	0	0	0	0	0	0	0	0	0	0	0	0	0	0	0	0	0	0	0	0	0	0
[truncated: 186 more columns]
